# Supplementary material for: Analysis of Epithelial-Mesenchymal Transition Metabolism Identifies Possible Cancer Biomarkers Useful in Diverse Genetic Backgrounds
Source: Front Oncol. 2020 Jul 30;10:1309. doi: 10.3389/fonc.2020.01309 (PMC7406688; doi:10.3389/fonc.2020.01309)
Supplement: Supplementary file 1 [file Data_Sheet_1.xlsx]

## Sheet: Description
“Analysis of epithelial-mesenchymal transition metabolism identifies possible cancer biomarkers useful in diverse genetic backgrounds”
Meztli Matadamas-Guzman, Cecilia Zazueta,Emilio Rojas, Osbaldo Resendis-Antonio
Supplementary Tables S1-S12
Supplementary Table S1 – MSEA enrichment results of A549
Supplementary Table S2 – MSEA enrichment results of HCC827
Supplementary Table S3 – MSEA enrichment results of NCI-H358
Supplementary Table S4 – Metabolome measurements for A549, HCC827 and NCI-H358 cells along with their KEGG compound and HMDB IDs.
Supplementary Table S5 – Reactions considered in the model for the central carbon metabolism.
Supplementary Table S6 – Dycone results for A549
Supplementary Table S7 – Dycone results for HCC827
Supplementary Table S8 – Dycone results for NCI-H358
Supplementary Table S9 – Sample IDs from the GEO data base and their associated cell type.
Mapping of the enzymes catalyzing the reactions in the model to ENTREZ gene IDs and their associated log fold changes and p-values from the dycone results and differential gene expression:
Supplementary Table S10 – A549
Supplementary Table S11 - HCC827
Supplementary Table S12 - NCI-H358

## Sheet: TableS1
	Total Cmpd	Hits	Statistic Q	Expected Q	Raw p	Holm p	FDR
Glycerolipid Metabolism	25	14	88.622	11.111	2.1657e-09	2.1224e-07	2.1224e-07
Valine, Leucine and Isoleucine Degradation	60	15	83.296	11.111	1.4001e-08	1.358e-06	4.804e-07
Phospholipid Biosynthesis	29	9	90.896	11.111	1.8058e-08	1.7336e-06	4.804e-07
Cardiolipin Biosynthesis	11	8	88.981	11.111	2.0745e-08	1.9707e-06	4.804e-07
Plasmalogen Synthesis	26	9	85.158	11.111	2.9098e-08	2.7352e-06	4.804e-07
Amino Sugar Metabolism	33	16	72.036	11.111	2.9412e-08	2.7353e-06	4.804e-07
Porphyrin Metabolism	40	6	69.006	11.111	4.1862e-08	3.8513e-06	5.1691e-07
De Novo Triacylglycerol Biosynthesis	9	6	93.609	11.111	4.3878e-08	3.9929e-06	5.1691e-07
Caffeine Metabolism	24	5	86.815	11.111	4.9262e-08	4.4336e-06	5.1691e-07
Pentose Phosphate Pathway	29	11	73.238	11.111	5.7294e-08	5.0991e-06	5.1691e-07
Pantothenate and CoA Biosynthesis	21	9	79.376	11.111	6.3078e-08	5.5509e-06	5.1691e-07
Threonine and 2-Oxobutanoate Degradation	20	6	86.657	11.111	6.3295e-08	5.5509e-06	5.1691e-07
Oxidation of Branched Chain Fatty Acids	26	8	63.35	11.111	9.2609e-08	7.9644e-06	6.1999e-07
Pyrimidine Metabolism	59	18	53.73	11.111	9.5189e-08	8.0911e-06	6.1999e-07
Glycine and Serine Metabolism	59	27	82.76	11.111	9.732e-08	8.1749e-06	6.1999e-07
Ketone Body Metabolism	13	5	82.67	11.111	1.0122e-07	8.4014e-06	6.1999e-07
Mitochondrial Electron Transport Chain	19	9	89.879	11.111	1.178e-07	9.6592e-06	6.6399e-07
Glycerol Phosphate Shuttle	11	5	92.779	11.111	1.2196e-07	9.8785e-06	6.6399e-07
Citric Acid Cycle	32	13	75.83	11.111	1.5785e-07	1.2628e-05	7.5954e-07
Beta-Alanine Metabolism	34	13	70.969	11.111	1.6868e-07	1.3326e-05	7.5954e-07
Betaine Metabolism	21	11	68.464	11.111	1.6969e-07	1.3326e-05	7.5954e-07
Starch and Sucrose Metabolism	31	14	67.672	11.111	1.7051e-07	1.3326e-05	7.5954e-07
Glutamate Metabolism	49	23	64.692	11.111	1.8792e-07	1.4282e-05	7.7237e-07
Lysine Degradation	30	10	72.933	11.111	1.8915e-07	1.4282e-05	7.7237e-07
Tryptophan Metabolism	60	14	64.056	11.111	2.2843e-07	1.6904e-05	8.9546e-07
Retinol Metabolism	37	6	73.314	11.111	2.461e-07	1.7965e-05	9.2759e-07
Ethanol Degradation	19	7	73.588	11.111	2.7819e-07	2.003e-05	1.0097e-06
Pyruvate Metabolism	48	16	77.099	11.111	2.9307e-07	2.0808e-05	1.0257e-06
Bile Acid Biosynthesis	65	13	58.768	11.111	3.0531e-07	2.1372e-05	1.0317e-06
Nicotinate and Nicotinamide Metabolism	37	15	73.832	11.111	3.6729e-07	2.5343e-05	1.1998e-06
Mitochondrial Beta-Oxidation of Long Chain Saturated Fatty Acids	28	9	78.648	11.111	3.9398e-07	2.6791e-05	1.2253e-06
Fatty Acid Biosynthesis	35	8	82.464	11.111	4.1056e-07	2.7507e-05	1.2253e-06
Fatty acid Metabolism	43	8	81.157	11.111	4.4066e-07	2.9084e-05	1.2253e-06
Butyrate Metabolism	19	8	79.469	11.111	4.5593e-07	2.9636e-05	1.2253e-06
Beta Oxidation of Very Long Chain Fatty Acids	17	8	82.222	11.111	4.5833e-07	2.9636e-05	1.2253e-06
Mitochondrial Beta-Oxidation of Medium Chain Saturated Fatty Acids	27	8	81.409	11.111	4.6184e-07	2.9636e-05	1.2253e-06
Mitochondrial Beta-Oxidation of Short Chain Saturated Fatty Acids	27	9	80.18	11.111	4.626e-07	2.9636e-05	1.2253e-06
Fatty Acid Elongation In Mitochondria	35	6	69.757	11.111	5.2105e-07	3.1784e-05	1.3067e-06
Ammonia Recycling	32	15	75.355	11.111	5.2544e-07	3.1784e-05	1.3067e-06
Propanoate Metabolism	42	12	80.225	11.111	5.397e-07	3.1842e-05	1.3067e-06
Warburg Effect	58	27	76.565	11.111	5.6221e-07	3.2608e-05	1.3067e-06
Galactose Metabolism	38	17	53.492	11.111	5.7156e-07	3.2608e-05	1.3067e-06
Estrone Metabolism	24	6	52.955	11.111	5.7333e-07	3.2608e-05	1.3067e-06
Urea Cycle	29	15	72.732	11.111	6.0894e-07	3.3492e-05	1.3105e-06
Cysteine Metabolism	26	9	72.214	11.111	6.123e-07	3.3492e-05	1.3105e-06
Transfer of Acetyl Groups into Mitochondria	22	11	62.449	11.111	6.1512e-07	3.3492e-05	1.3105e-06
Steroid Biosynthesis	48	11	53.546	11.111	7.3613e-07	3.8279e-05	1.5349e-06
Selenoamino Acid Metabolism	28	6	79.209	11.111	1.1453e-06	5.8411e-05	2.3384e-06
Arginine and Proline Metabolism	53	19	63.128	11.111	1.2087e-06	6.0436e-05	2.4174e-06
Glycolysis	25	13	80.396	11.111	1.2413e-06	6.0821e-05	2.4329e-06
Gluconeogenesis	35	15	79.722	11.111	1.3302e-06	6.3851e-05	2.5561e-06
Phytanic Acid Peroxisomal Oxidation	26	9	58.578	11.111	1.3807e-06	6.4894e-05	2.6021e-06
Biotin Metabolism	8	2	60.991	11.111	1.4325e-06	6.5896e-05	2.6488e-06
Methionine Metabolism	43	19	74.284	11.111	1.5251e-06	6.863e-05	2.7678e-06
Histidine Metabolism	43	12	69.769	11.111	1.6333e-06	7.1865e-05	2.9102e-06
Carnitine Synthesis	22	8	74.067	11.111	1.7253e-06	7.4189e-05	3.0193e-06
Pyruvaldehyde Degradation	10	3	43.489	11.111	1.938e-06	8.1396e-05	3.332e-06
Fructose and Mannose Degradation	32	12	72.074	11.111	2.0715e-06	8.493e-05	3.5e-06
Androgen and Estrogen Metabolism	33	5	52.474	11.111	2.5239e-06	0.00010096	4.1223e-06
Androstenedione Metabolism	24	5	52.474	11.111	2.5239e-06	0.00010096	4.1223e-06
Purine Metabolism	74	22	63.773	11.111	3.3485e-06	0.00012724	5.3796e-06
Catecholamine Biosynthesis	20	3	70.116	11.111	6.1703e-06	0.0002283	9.753e-06
Glutathione Metabolism	21	10	36.68	11.111	6.6701e-06	0.00024012	1.0376e-05
Thyroid hormone synthesis	13	2	85.313	11.111	8.6842e-06	0.00030395	1.3298e-05
Phenylacetate Metabolism	9	4	82.095	11.111	1.3578e-05	0.00046166	2.0422e-05
Folate Metabolism	29	8	61.01	11.111	1.3753e-05	0.00046166	2.0422e-05
D-Arginine and D-Ornithine Metabolism	11	2	83.531	11.111	1.7078e-05	0.00054651	2.498e-05
Phosphatidylethanolamine Biosynthesis	12	5	62.784	11.111	1.9874e-05	0.00061609	2.8642e-05
Spermidine and Spermine Biosynthesis	18	6	51.845	11.111	2.0832e-05	0.00062496	2.9588e-05
Phenylalanine and Tyrosine Metabolism	28	8	76.676	11.111	2.3786e-05	0.0006898	3.3301e-05
Glucose-Alanine Cycle	13	8	51.651	11.111	2.4791e-05	0.00069415	3.4218e-05
Phosphatidylcholine Biosynthesis	14	6	62.952	11.111	2.6768e-05	0.00072274	3.6435e-05
Malate-Aspartate Shuttle	10	5	75.635	11.111	3.3002e-05	0.00085805	4.4304e-05
Alanine Metabolism	17	9	73.182	11.111	3.4466e-05	0.00086164	4.5644e-05
Phosphatidylinositol Phosphate Metabolism	17	4	81.272	11.111	4.1713e-05	0.0010011	5.4505e-05
Tyrosine Metabolism	72	10	59.673	11.111	4.5901e-05	0.0010557	5.9188e-05
Riboflavin Metabolism	20	6	76.689	11.111	6.4011e-05	0.0014082	8.1468e-05
Thiamine Metabolism	9	3	86.167	11.111	7.3671e-05	0.0015471	9.2561e-05
Aspartate Metabolism	35	14	69.524	11.111	7.807e-05	0.0015614	9.6847e-05
Methylhistidine Metabolism	4	2	81.381	11.111	9.0595e-05	0.0017213	0.00011098
Inositol Metabolism	33	7	55.427	11.111	0.00020197	0.0036354	0.00024204
Inositol Phosphate Metabolism	26	6	64.996	11.111	0.00020252	0.0036354	0.00024204
Steroidogenesis	43	4	55.667	11.111	0.00048116	0.0076985	0.00056812
Pterine Biosynthesis	29	3	55.729	11.111	0.00059779	0.0089668	0.00069742
Nucleotide Sugars Metabolism	20	10	51.443	11.111	0.00063345	0.0089668	0.00073033
Vitamin B6 Metabolism	20	2	72.733	11.111	0.00065978	0.0089668	0.00075184
Arachidonic Acid Metabolism	69	6	42.496	11.111	0.0014193	0.017032	0.0015988
Alpha Linolenic Acid and Linoleic Acid Metabolism	19	8	54.645	11.111	0.0015975	0.017572	0.001779
Sphingolipid Metabolism	40	10	42.199	11.111	0.0016217	0.017572	0.0017857
Lactose Synthesis	20	9	33.995	11.111	0.0024613	0.022152	0.0026801
Homocysteine Degradation	9	3	28.52	11.111	0.064917	0.51934	0.069911
Lactose Degradation	9	3	30.049	11.111	0.093088	0.65161	0.099159
Vitamin K Metabolism	14	2	24.395	11.111	0.11065	0.6639	0.1166
Taurine and Hypotaurine Metabolism	12	3	17.756	11.111	0.20006	1	0.20858
Ubiquinone Biosynthesis	20	3	9.0096	11.111	0.48592	1	0.50126
Degradation of Superoxides	11	1	3.8887	11.111	0.58502	1	0.5972
Trehalose Degradation	11	2	4.8355	11.111	0.64811	1	0.6548
Sulfate/Sulfite Metabolism	22	3	3.1621	11.111	0.70138	1	0.70138

## Sheet: TableS2
	Total Cmpd	Hits	Statistic Q	Expected Q	Raw p	Holm p	FDR
Betaine Metabolism	21	12	73.433	11.111	2.5102e-07	2.46e-05	2.46e-05
Arachidonic Acid Metabolism	69	7	68.78	11.111	8.1066e-07	7.8634e-05	2.785e-05
Glutamate Metabolism	49	25	69.222	11.111	1.1858e-06	0.00011384	2.785e-05
Folate Metabolism	29	9	77.388	11.111	1.3361e-06	0.00012693	2.785e-05
Methionine Metabolism	43	20	68.758	11.111	1.4209e-06	0.00013357	2.785e-05
Pyruvate Metabolism	48	18	65.702	11.111	1.8234e-06	0.00016958	2.9782e-05
Nicotinate and Nicotinamide Metabolism	37	16	77.035	11.111	2.9692e-06	0.00027316	4.1568e-05
Spermidine and Spermine Biosynthesis	18	7	61.372	11.111	3.828e-06	0.00034835	4.6893e-05
Ubiquinone Biosynthesis	20	3	66.61	11.111	5.7685e-06	0.00051917	6.2813e-05
Retinol Metabolism	37	6	73.848	11.111	7.2659e-06	0.00064667	6.9597e-05
Tryptophan Metabolism	60	15	63.821	11.111	7.8119e-06	0.00068745	6.9597e-05
Vitamin K Metabolism	14	2	84.325	11.111	1.0408e-05	0.0009055	8.4999e-05
Lysine Degradation	30	10	61.955	11.111	1.7336e-05	0.0014909	0.00013069
Purine Metabolism	74	24	61.08	11.111	2.037e-05	0.0017314	0.00013473
Tyrosine Metabolism	72	10	63.395	11.111	2.1648e-05	0.0018184	0.00013473
Steroid Biosynthesis	48	13	61.725	11.111	2.1997e-05	0.0018258	0.00013473
Fatty Acid Elongation In Mitochondria	35	6	71.024	11.111	2.5734e-05	0.0021102	0.00014202
Caffeine Metabolism	24	5	68.272	11.111	2.6085e-05	0.0021129	0.00014202
Glutathione Metabolism	21	12	67.49	11.111	3.2357e-05	0.0025885	0.00016689
Ketone Body Metabolism	13	5	68.323	11.111	3.7301e-05	0.0029468	0.00018277
Degradation of Superoxides	11	1	88.76	11.111	4.5756e-05	0.0035689	0.00021353
Threonine and 2-Oxobutanoate Degradation	20	7	65.2	11.111	5.4104e-05	0.004166	0.00022646
Carnitine Synthesis	22	8	61.561	11.111	5.719e-05	0.0043464	0.00022646
Valine, Leucine and Isoleucine Degradation	60	16	56.976	11.111	5.8086e-05	0.0043565	0.00022646
Biotin Metabolism	8	3	60.027	11.111	6.0313e-05	0.0044632	0.00022646
Pterine Biosynthesis	29	3	81.656	11.111	6.2136e-05	0.004536	0.00022646
Steroidogenesis	43	4	81.029	11.111	6.2392e-05	0.004536	0.00022646
Bile Acid Biosynthesis	65	14	59.914	11.111	6.9612e-05	0.0049424	0.00024364
Methylhistidine Metabolism	4	2	80.725	11.111	7.9487e-05	0.0055641	0.00026861
Histidine Metabolism	43	13	67.282	11.111	0.00010312	0.0071152	0.00031912
Phytanic Acid Peroxisomal Oxidation	26	10	58.711	11.111	0.00010719	0.0072888	0.00031912
Vitamin B6 Metabolism	20	2	77.234	11.111	0.00010875	0.0072888	0.00031912
Beta Oxidation of Very Long Chain Fatty Acids	17	9	57.097	11.111	0.00011068	0.0073052	0.00031912
Ethanol Degradation	19	8	67.583	11.111	0.00011072	0.0073052	0.00031912
Arginine and Proline Metabolism	53	20	60.316	11.111	0.00011647	0.0074544	0.00032613
Glycine and Serine Metabolism	59	28	60.035	11.111	0.00012786	0.008055	0.00034806
Citric Acid Cycle	32	14	59.904	11.111	0.00013418	0.008319	0.00035539
Mitochondrial Beta-Oxidation of Short Chain Saturated Fatty Acids	27	10	58.609	11.111	0.0001385	0.0084485	0.00035718
Phosphatidylcholine Biosynthesis	14	7	40.957	11.111	0.0001486	0.008916	0.00036813
Mitochondrial Beta-Oxidation of Medium Chain Saturated Fatty Acids	27	9	65.538	11.111	0.00015026	0.008916	0.00036813
Thyroid hormone synthesis	13	2	76.457	11.111	0.00016364	0.0094913	0.00039115
Fatty acid Metabolism	43	9	65.628	11.111	0.00017079	0.0097351	0.00039678
Beta-Alanine Metabolism	34	13	61.541	11.111	0.00017735	0.0099314	0.00039678
Butyrate Metabolism	19	9	65.709	11.111	0.00017815	0.0099314	0.00039678
Estrone Metabolism	24	5	68.583	11.111	0.00018532	0.010007	0.00040358
Androgen and Estrogen Metabolism	33	4	68.64	11.111	0.00020094	0.01065	0.00041643
Androstenedione Metabolism	24	4	68.64	11.111	0.00020094	0.01065	0.00041643
Fructose and Mannose Degradation	32	13	71.13	11.111	0.00020473	0.01065	0.00041643
Urea Cycle	29	16	59.472	11.111	0.00020821	0.01065	0.00041643
Ammonia Recycling	32	16	58.955	11.111	0.00023002	0.011271	0.00045084
Propanoate Metabolism	42	13	59.307	11.111	0.00033416	0.01604	0.00064211
Mitochondrial Beta-Oxidation of Long Chain Saturated Fatty Acids	28	10	62.216	11.111	0.00034913	0.016409	0.00065798
Oxidation of Branched Chain Fatty Acids	26	9	57.702	11.111	0.00039295	0.018075	0.00072658
Phosphatidylethanolamine Biosynthesis	12	6	39.144	11.111	0.00040473	0.018213	0.00073451
Aspartate Metabolism	35	15	59.596	11.111	0.00042926	0.018888	0.00076487
Pantothenate and CoA Biosynthesis	21	10	58.986	11.111	0.00045728	0.019663	0.00079198
Phenylacetate Metabolism	9	5	62.832	11.111	0.00046268	0.019663	0.00079198
Fatty Acid Biosynthesis	35	8	48.042	11.111	0.00046926	0.019663	0.00079198
Catecholamine Biosynthesis	20	3	59.23	11.111	0.00047681	0.019663	0.00079198
Warburg Effect	58	28	57.799	11.111	0.00048831	0.019663	0.00079758
Cysteine Metabolism	26	10	55.899	11.111	0.00056156	0.021339	0.00090218
Porphyrin Metabolism	40	5	63.821	11.111	0.00063487	0.02349	0.0010035
Malate-Aspartate Shuttle	10	5	54.2	11.111	0.00065753	0.023671	0.0010228
Pyruvaldehyde Degradation	10	4	67.655	11.111	0.00070138	0.024548	0.001074
Glycerolipid Metabolism	25	15	67.072	11.111	0.00079948	0.027182	0.0011946
Plasmalogen Synthesis	26	9	67.374	11.111	0.0008045	0.027182	0.0011946
Inositol Metabolism	33	8	46.259	11.111	0.00091933	0.029419	0.0013447
Phospholipid Biosynthesis	29	9	67.675	11.111	0.00097608	0.030258	0.0013912
Phosphatidylinositol Phosphate Metabolism	17	5	50.176	11.111	0.00097954	0.030258	0.0013912
Inositol Phosphate Metabolism	26	7	51.883	11.111	0.0010361	0.030258	0.0014506
Pentose Phosphate Pathway	29	12	64.707	11.111	0.0010843	0.030362	0.0014967
Cardiolipin Biosynthesis	11	8	65.809	11.111	0.0011276	0.030445	0.0015348
D-Arginine and D-Ornithine Metabolism	11	2	63.275	11.111	0.0012738	0.033118	0.00171
De Novo Triacylglycerol Biosynthesis	9	6	67.968	11.111	0.0013356	0.03339	0.0017688
Gluconeogenesis	35	17	56.006	11.111	0.0013915	0.033395	0.0018182
Mitochondrial Electron Transport Chain	19	10	67.203	11.111	0.0015608	0.035899	0.0020126
Transfer of Acetyl Groups into Mitochondria	22	12	51.361	11.111	0.0016062	0.035899	0.0020442
Glycerol Phosphate Shuttle	11	5	68.544	11.111	0.0018058	0.037923	0.0022689
Phenylalanine and Tyrosine Metabolism	28	9	54.539	11.111	0.0020053	0.040106	0.0024748
Glycolysis	25	15	55.042	11.111	0.0020203	0.040106	0.0024748
Nucleotide Sugars Metabolism	20	10	55.135	11.111	0.0020513	0.040106	0.0024819
Starch and Sucrose Metabolism	31	14	51.954	11.111	0.002262	0.040106	0.0027034
Alpha Linolenic Acid and Linoleic Acid Metabolism	19	8	65.295	11.111	0.0031788	0.05086	0.0037532
Taurine and Hypotaurine Metabolism	12	3	55.229	11.111	0.0033566	0.05086	0.0039161
Pyrimidine Metabolism	59	17	53.007	11.111	0.0039421	0.055189	0.004545
Riboflavin Metabolism	20	7	52.665	11.111	0.0040796	0.055189	0.0046488
Sphingolipid Metabolism	40	10	46.334	11.111	0.0044553	0.055189	0.0050186
Thiamine Metabolism	9	4	60.873	11.111	0.0051296	0.056426	0.0057125
Amino Sugar Metabolism	33	15	49.886	11.111	0.0062407	0.062407	0.0068718
Alanine Metabolism	17	10	49.551	11.111	0.0065551	0.062407	0.0071377
Selenoamino Acid Metabolism	28	7	53.251	11.111	0.0071011	0.062407	0.0076473
Galactose Metabolism	38	16	46.314	11.111	0.0095026	0.066518	0.010122
Glucose-Alanine Cycle	13	8	39.746	11.111	0.0096149	0.066518	0.010132
Homocysteine Degradation	9	3	48.511	11.111	0.011179	0.066518	0.011655
Trehalose Degradation	11	3	48.836	11.111	0.016541	0.066518	0.017064
Sulfate/Sulfite Metabolism	22	4	40.508	11.111	0.016845	0.066518	0.017196
Lactose Synthesis	20	8	42.297	11.111	0.026773	0.066518	0.027049
Lactose Degradation	9	4	21.697	11.111	0.16572	0.16572	0.16572

## Sheet: TableS3
	Total Cmpd	Hits	Statistic Q	Expected Q	Raw p	Holm p	FDR
Tryptophan Metabolism	60	15	63.761	11.111	5.6125e-09	5.5002e-07	5.5002e-07
Nucleotide Sugars Metabolism	20	11	70.138	11.111	4.0394e-08	3.9183e-06	1.9793e-06
Lactose Synthesis	20	10	85.216	11.111	1.3706e-07	1.3158e-05	4.4773e-06
Starch and Sucrose Metabolism	31	15	71.141	11.111	3.0376e-07	2.8857e-05	6.4791e-06
Galactose Metabolism	38	18	73.148	11.111	3.3057e-07	3.1073e-05	6.4791e-06
Amino Sugar Metabolism	33	17	76.146	11.111	6.2987e-07	5.8577e-05	1.0288e-05
Retinol Metabolism	37	6	62.52	11.111	1.1195e-06	0.000103	1.5673e-05
Pyrimidine Metabolism	59	18	72.461	11.111	1.418e-06	0.00012904	1.737e-05
Pantothenate and CoA Biosynthesis	21	10	70.419	11.111	4.6399e-06	0.00041759	5.0524e-05
Methionine Metabolism	43	20	43.789	11.111	6.6048e-06	0.00058782	6.4393e-05
Lactose Degradation	9	4	85.449	11.111	7.2277e-06	0.00063604	6.4393e-05
Beta Oxidation of Very Long Chain Fatty Acids	17	9	66.431	11.111	8.3335e-06	0.00072502	6.8057e-05
Purine Metabolism	74	25	47.724	11.111	9.6872e-06	0.0008331	7.3026e-05
Glycerolipid Metabolism	25	15	63.56	11.111	1.1805e-05	0.0010035	7.7613e-05
Transfer of Acetyl Groups into Mitochondria	22	12	72.329	11.111	1.188e-05	0.0010035	7.7613e-05
Nicotinate and Nicotinamide Metabolism	37	16	56.915	11.111	1.5537e-05	0.0012895	9.5162e-05
Arachidonic Acid Metabolism	69	7	80.68	11.111	2.2333e-05	0.0018313	0.00012875
Pyruvate Metabolism	48	18	63.596	11.111	3.039e-05	0.0024616	0.00016546
Beta-Alanine Metabolism	34	13	53.185	11.111	3.5245e-05	0.0028196	0.000172
Sphingolipid Metabolism	40	11	74.626	11.111	3.5893e-05	0.0028355	0.000172
Lysine Degradation	30	10	54.408	11.111	3.6858e-05	0.0028749	0.000172
Glycine and Serine Metabolism	59	28	64.813	11.111	4.2738e-05	0.0032908	0.00019038
Glutathione Metabolism	21	12	64.464	11.111	4.6053e-05	0.0035001	0.00019623
Glutamate Metabolism	49	26	47.194	11.111	5.477e-05	0.0041077	0.00022364
Glucose-Alanine Cycle	13	8	69.626	11.111	5.9772e-05	0.0044231	0.00022585
Oxidation of Branched Chain Fatty Acids	26	9	61.919	11.111	5.9919e-05	0.0044231	0.00022585
Valine, Leucine and Isoleucine Degradation	60	15	59.185	11.111	8.4418e-05	0.0060781	0.00029499
Aspartate Metabolism	35	15	53.913	11.111	8.5682e-05	0.0060834	0.00029499
Fatty Acid Biosynthesis	35	8	57.71	11.111	8.992e-05	0.0062944	0.00029499
Folate Metabolism	29	9	65.465	11.111	9.0302e-05	0.0062944	0.00029499
Mitochondrial Beta-Oxidation of Long Chain Saturated Fatty Acids	28	10	50.009	11.111	0.00010093	0.0068632	0.00031907
Phytanic Acid Peroxisomal Oxidation	26	10	57.636	11.111	0.00010608	0.0071075	0.00032488
Alpha Linolenic Acid and Linoleic Acid Metabolism	19	8	73.476	11.111	0.00012347	0.0081493	0.0003611
Steroid Biosynthesis	48	13	65.512	11.111	0.00013257	0.0086174	0.0003611
Citric Acid Cycle	32	14	57.161	11.111	0.00014064	0.0090008	0.0003611
Sulfate/Sulfite Metabolism	22	4	70.053	11.111	0.00014195	0.0090008	0.0003611
Mitochondrial Beta-Oxidation of Medium Chain Saturated Fatty Acids	27	9	52.519	11.111	0.00014364	0.0090008	0.0003611
Urea Cycle	29	16	61.743	11.111	0.00014483	0.0090008	0.0003611
Propanoate Metabolism	42	13	57.584	11.111	0.0001473	0.0090008	0.0003611
Fatty acid Metabolism	43	9	53.065	11.111	0.00014739	0.0090008	0.0003611
Ethanol Degradation	19	8	52.659	11.111	0.00016985	0.0098512	0.00040133
Mitochondrial Beta-Oxidation of Short Chain Saturated Fatty Acids	27	10	49.48	11.111	0.000172	0.0098512	0.00040133
Phosphatidylinositol Phosphate Metabolism	17	5	77.399	11.111	0.0001902	0.010651	0.00043347
Phosphatidylcholine Biosynthesis	14	7	64.609	11.111	0.00021233	0.011678	0.00047292
Phospholipid Biosynthesis	29	9	54.721	11.111	0.00022277	0.01203	0.00048514
Phosphatidylethanolamine Biosynthesis	12	6	65.609	11.111	0.00023058	0.012221	0.00049029
Warburg Effect	58	28	58.755	11.111	0.00023514	0.012227	0.00049029
Gluconeogenesis	35	16	61.011	11.111	0.00024496	0.012493	0.00050013
Glycolysis	25	14	61.252	11.111	0.00025515	0.012757	0.00051029
Arginine and Proline Metabolism	53	20	60.026	11.111	0.00026903	0.013182	0.00051713
Trehalose Degradation	11	3	78.525	11.111	0.00027085	0.013182	0.00051713
Cysteine Metabolism	26	10	59.082	11.111	0.00027439	0.013182	0.00051713
Mitochondrial Electron Transport Chain	19	10	53.312	11.111	0.00029382	0.013516	0.00054329
Butyrate Metabolism	19	9	51.216	11.111	0.00030356	0.01366	0.0005509
Riboflavin Metabolism	20	7	69.087	11.111	0.00033558	0.014766	0.00059794
Caffeine Metabolism	24	5	49.375	11.111	0.00034168	0.014766	0.00059794
Ammonia Recycling	32	16	57.339	11.111	0.00035294	0.014823	0.00060681
Fatty Acid Elongation In Mitochondria	35	6	50.635	11.111	0.00049637	0.020351	0.00083869
Bile Acid Biosynthesis	65	14	41.201	11.111	0.0005062	0.020351	0.00084081
Histidine Metabolism	43	13	55.179	11.111	0.00057189	0.022304	0.00093408
Selenoamino Acid Metabolism	28	7	58.338	11.111	0.00062353	0.023694	0.0010017
Threonine and 2-Oxobutanoate Degradation	20	7	53.613	11.111	0.00064266	0.023778	0.0010158
Alanine Metabolism	17	10	62.5	11.111	0.00073622	0.026504	0.0011452
Thiamine Metabolism	9	4	71.634	11.111	0.00097789	0.034226	0.0014974
Phenylalanine and Tyrosine Metabolism	28	9	55.756	11.111	0.0010685	0.03633	0.001611
Tyrosine Metabolism	72	10	45.544	11.111	0.0011443	0.037761	0.0016991
Spermidine and Spermine Biosynthesis	18	7	38.248	11.111	0.0013777	0.044086	0.0020151
Estrone Metabolism	24	6	58.142	11.111	0.0014485	0.044903	0.0020456
Porphyrin Metabolism	40	6	58.488	11.111	0.0014757	0.044903	0.0020456
Androgen and Estrogen Metabolism	33	5	58.64	11.111	0.001482	0.044903	0.0020456
Androstenedione Metabolism	24	5	58.64	11.111	0.001482	0.044903	0.0020456
Phenylacetate Metabolism	9	5	49.349	11.111	0.0015049	0.044903	0.0020484
Ketone Body Metabolism	13	5	48.074	11.111	0.0016377	0.044903	0.0021986
Malate-Aspartate Shuttle	10	5	47.15	11.111	0.002324	0.0581	0.0030777
Fructose and Mannose Degradation	32	14	36.227	11.111	0.0030611	0.073466	0.0039998
Cardiolipin Biosynthesis	11	8	41.03	11.111	0.0045172	0.1039	0.0058248
Homocysteine Degradation	9	3	52.577	11.111	0.0047635	0.1048	0.0060627
Carnitine Synthesis	22	8	37.686	11.111	0.0086145	0.1809	0.010823
D-Arginine and D-Ornithine Metabolism	11	2	42.607	11.111	0.011197	0.22393	0.01389
Pentose Phosphate Pathway	29	13	31.708	11.111	0.013929	0.26466	0.017063
Taurine and Hypotaurine Metabolism	12	3	34.795	11.111	0.015072	0.27129	0.018235
De Novo Triacylglycerol Biosynthesis	9	6	36.714	11.111	0.015872	0.27129	0.018969
Pyruvaldehyde Degradation	10	4	43.552	11.111	0.016165	0.27129	0.019086
Glycerol Phosphate Shuttle	11	5	40.413	11.111	0.016973	0.27129	0.019801
Biotin Metabolism	8	3	36.513	11.111	0.018814	0.27129	0.021692
Inositol Metabolism	33	8	31.944	11.111	0.023549	0.30613	0.026835
Inositol Phosphate Metabolism	26	7	32.614	11.111	0.025975	0.31171	0.02926
Plasmalogen Synthesis	26	9	32.861	11.111	0.026788	0.31171	0.029832
Betaine Metabolism	21	12	19.912	11.111	0.10214	1	0.11247
Thyroid hormone synthesis	13	2	25.523	11.111	0.10351	1	0.11271
Ubiquinone Biosynthesis	20	3	20.595	11.111	0.16511	1	0.17781
Vitamin B6 Metabolism	20	1	17.15	11.111	0.23413	1	0.24939
Vitamin K Metabolism	14	2	16.534	11.111	0.24096	1	0.25392
Methylhistidine Metabolism	4	2	15.845	11.111	0.24753	1	0.25806
Degradation of Superoxides	11	1	15.795	11.111	0.25542	1	0.26348
Catecholamine Biosynthesis	20	3	10.556	11.111	0.40567	1	0.41412
Pterine Biosynthesis	29	3	6.4957	11.111	0.5332	1	0.5387
Steroidogenesis	43	4	6.687	11.111	0.57505	1	0.57505

## Sheet: TableS4
name	bigg_id	hmdb_id	kegg_id	A549.Parental.1	A549.Parental.2	A549.Parental.3	A549.Parental.4	A549.Parental.5	A549.Mesenchymal.1	A549.Mesenchymal.2	A549.Mesenchymal.3	A549.Mesenchymal.4	A549.Mesenchymal.5	HCC827.Parental.1	HCC827.Parental.2	HCC827.Parental.3	HCC827.Parental.4	HCC827.Parental.5	HCC827.Mesenchymal.1	HCC827.Mesenchymal.2	HCC827.Mesenchymal.3	HCC827.Mesenchymal.4	HCC827.Mesenchymal.5	NCI.H358.Parental.1	NCI.H358.Parental.2	NCI.H358.Parental.3	NCI.H358.Parental.4	NCI.H358.Parental.5	NCI.H358.Mesenchymal.1	NCI.H358.Mesenchymal.2	NCI.H358.Mesenchymal.3	NCI.H358.Mesenchymal.4	NCI.H358.Mesenchymal.5
1-methylnicotinamide	1mncam	HMDB00699	C02918	0.57	0.51	0.61	0.53	0.66	1.21	1.06	1.14	1.21	1.4	0.73	0.94	1.15	0.65	1.4	1.34	1.38	1.47	1.09	1.17	0.11	0.11	0.11	0.11	0.11	0.11	0.11	0.11	0.11	0.11
2,3-diphosphoglycerate	23dpg	HMDB01294	C01159	0.28	0.28	0.28	0.28	0.28	0.28	0.28	0.28	0.28	0.28	0.28	0.28	0.28	0.28	0.28	1.1	0.28	0.62	0.28	0.85	0.28	0.28	0.28	0.28	0.28	0.28	0.28	0.28	0.28	0.28
2-aminoadipate	L2aadp	HMDB00510	C00956	0.38	0.5	0.55	0.71	0.85	0.72	0.61	0.83	0.34	0.63	0.42	0.62	0.5	0.74	0.7	1.45	0.34	0.73	0.87	1.15	0.34	0.52	0.49	1.02	0.49	4.16	1.52	1.22	1.26	1.1
2'-deoxyguanosine	dgsn	HMDB00085	C00330	0.39	0.39	0.39	0.39	0.39	1.86	1.13	1.06	1.89	2.39	4.79	1.59	0.96	4.26	1.07	2.28	4.85	5.98	3.86	2.86	1	0.71	0.88	1.11	1	0.39	0.39	0.39	0.39	0.39
2'-deoxyinosine	din	HMDB00071	C05512	0.3	0.56	0.36	0.33	0.47	1.67	0.18	0.82	0.95	1.61	4.58	2.54	1.36	5.24	1.14	5.25	5.33	8.77	4.7	5.82	1.47	1.28	1.17	2.04	1.45	0.51	0.45	0.18	0.3	0.41
2-hydroxyglutarate	S2hglut	HMDB00694	C03196	0.1	0.24	0.33	0.38	0.38	0.1	0.1	0.1	0.1	0.1	0.88	1.23	1.76	1.09	2.55	0.1	0.1	0.45	0.46	0.36	1.05	0.6	1.21	1.08	0.86	1.97	3.29	2.15	2.23	1.91
2-phosphoglycerate	2pg	HMDB00362, HMDB03391	C00631	0.35	0.14	0.93	0.04	0.18	3.21	23.93	7.41	35.32	5.48	65.23	8.88	19.43	11.51	16.63	10	35.76	7.55	46.36	9.36	21.81	7.71	22.73	0.9	25.56	0.03	2.84	0.23	0.56	0.07
3-(4-hydroxyphenyl)lactate (HPLA)	34hpl	HMDB00755	C03672	0.46	0.49	0.52	0.51	0.47	0.39	0.39	0.39	0.39	0.39	0.92	1.05	0.98	0.99	0.89	0.58	0.39	0.39	0.5	0.39	0.86	1.16	1.28	1.26	0.92	1.52	1.6	1.4	1.32	1.59
3'-AMP	3amp	HMDB03540, HMDB06550	C01367	1.49	1.01	1	1.21	0.83	4.29	2.2	2.71	2.63	3.4	0.67	1.11	0.74	0.9	1.18	2.77	2.11	0.97	2.55	2.39	1.6	0.92	0.36	0.36	0.43	0.49	0.8	0.47	1.32	0.88
3'-dephosphocoenzyme A	dpcoa	HMDB01373	C00882	1.26	1.51	2.63	1	1.49	0.1	0.1	0.1	0.67	0.1	0.1	0.36	0.19	0.48	0.37	0.1	0.1	0.1	0.1	0.1	0.1	0.1	0.1	0.41	0.18	0.1	0.1	0.1	0.1	0.1
3-methyl-2-oxovalerate	3mop	HMDB00491, HMDB01962, HMDB02254, HMDB03736, HMDB04750	C00671, C03465, C06008	0.33	0.33	0.33	0.33	0.33	1.95	1.7	1.72	1.54	0.33	0.38	0.33	0.41	0.33	0.33	0.83	1.29	0.33	1.13	1.11	0.83	1.15	0.77	0.63	0.75	0.72	0.89	1.2	1.2	1.14
3-phosphoglycerate	3pg	HMDB00807, HMDB60180	C00197, C00597	0.24	0.17	0.49	0.14	0.13	6.18	14.25	14.76	21.54	11.19	30.33	14.21	9.38	19.22	8.45	20.11	24.23	15.2	26.99	16.68	14.53	15.5	13.88	1.71	15.26	0.04	1.66	0.31	0.25	0.16
3-phosphoserine	pser-L	HMDB00272	C01005	0.54	0.95	0.83	0.57	0.67	1.93	2.02	2.82	3.33	1.93	1.14	1.02	0.49	1.2	0.76	4.58	4.39	1.83	3.97	2.15	4.56	12.37	2.4	1.59	2.21	0.98	1.07	0.77	0.55	0.82
4-acetamidobutanoate	4aabutn	HMDB03681, HMDB06238, HMDB60265	C02946	0.6	0.7	0.8	0.71	0.37	0.37	0.78	0.37	1.41	0.37	0.84	0.63	0.58	0.77	0.66	2	1.28	0.55	0.37	1.21	1.74	1.67	1.43	1.86	0.9	1.16	1.81	1.41	1.6	1.02
4-methyl-2-oxopentanoate	4mop	HMDB00695, HMDB00762	C00233	0.26	0.26	0.26	0.26	0.26	1.9	2.38	2.75	2.13	1.12	0.5	0.63	0.62	0.26	0.35	1.59	1.58	0.26	1.44	1.11	0.8	1.68	0.45	0.54	0.61	0.55	0.83	1.05	1.17	1.06
5'- GMP	gmp	HMDB01397	C00144	5.16	6.03	7.04	6.84	5.19	0.06	1.77	0.94	0.06	0.06	0.06	1.36	0.76	0.06	0.74	0.06	0.06	0.06	0.06	0.06	0.06	0.06	0.06	0.06	0.06	0.08	0.06	0.47	1.28	1
5-methyltetrahydrofolate (5MeTHF)	5mthf	HMDB01396	C00440, D09353	0.36	0.71	0.41	0.96	0.47	0.36	0.36	0.36	0.36	0.36	3.15	1.2	2.72	1.38	3.04	0.36	0.36	0.36	0.36	0.36	3.5	3.73	3.49	4.37	3.1	1.67	1.66	1.72	1.67	1.34
5-methylthioadenosine (MTA)	5mta	HMDB01173	C00170	2.06	2.28	2.67	2.75	2.62	1.07	2.17	1.82	2	1.74	0.06	0.06	0.08	0.05	0.05	0.19	0.13	0.33	0.1	0.12	0.36	0.37	0.39	0.66	0.36	1.27	0.98	1.18	0.75	1.05
5-oxoproline	5oxpro	HMDB00267, HMDB00805, HMDB60262	C01879	0.51	0.67	0.66	0.98	0.72	0.59	0.58	0.76	0.64	0.67	0.47	0.69	0.56	0.61	0.63	0.64	0.48	0.6	0.44	0.45	0.71	0.79	1.01	1.42	0.79	1.59	1.22	1.44	1.22	1.53
5-phosphoribosyl diphosphate (PRPP)	prpp	HMDB00280	C00119	0.5	0.5	0.5	0.5	0.5	0.5	0.5	0.5	0.5	0.5	0.5	0.5	0.5	0.5	0.5	0.5	0.5	0.5	0.5	0.5	0.5	0.5	0.5	0.5	0.5	0.55	0.92	1.08	0.5	0.8
6-phosphogluconate	6pgc	HMDB01316	C00345	0.2	0.09	0.22	0.03	0.03	3.42	0.39	0.66	1.45	2.86	4.01	1.65	2.78	2.85	2.54	1.54	3.53	2.64	2.86	1.62	5.33	1.2	2.21	1.07	2.2	1.62	3.62	1.04	1.71	0.78
7-alpha-hydroxycholesterol	xol7a	HMDB01496	C03594	0.53	0.63	0.49	1.17	0.53	1.89	1.38	1.6	2.38	2.04	0.71	0.59	0.96	0.7	0.99	1.03	0.91	0.92	0.93	0.87	1.3	1.9	1.06	1.32	1.19	4.7	1	1.58	1.2	0.85
7-beta-hydroxycholesterol		HMDB06119		1.01	1.2	0.96	1.52	1.12	1.41	1.38	1.88	1.88	1.55	0.83	0.84	1	0.76	1.05	1.07	0.94	0.81	0.86	0.81	1	1.73	0.96	1.06	0.96	3.8	0.9	1.03	0.98	0.99
7-dehydrocholesterol	7dhchsterol	HMDB00032, HMDB06505	C01164	0.3	0.3	0.3	0.3	0.3	0.3	0.3	0.3	0.3	0.3	0.3	0.3	0.3	0.3	0.3	0.3	1.41	0.3	1.04	0.83	0.3	0.3	0.3	0.3	0.3	0.85	1.64	0.96	1	1.82
acetylcarnitine (C2)	acrn	HMDB00201, HMDB00456, HMDB00515	C02571	0.43	0.5	0.42	0.51	0.41	1.17	1.04	1.23	1.06	1.2	1.76	2.92	2.26	2.5	2.55	0.73	0.39	0.74	0.48	0.51	1.21	1.47	1.99	2.83	1.32	1.54	1.29	1.63	1.34	1.56
acetyl-CoA	accoa	HMDB01206	C00024	0.19	0.37	0.23	0.45	0.37	0.19	0.19	0.19	0.19	0.19	0.21	1.68	1.36	0.46	1.16	0.19	0.19	0.19	0.19	0.19	0.19	0.19	0.19	0.19	0.19	1.6	1.33	1.25	0.69	0.99
adenine	ade	HMDB00034	C00147, D00034	0.16	0.57	0.32	0.51	0.49	1.04	0.58	0.67	0.5	0.7	0.13	0.27	0.2	0.12	0.22	0.12	0.35	0.47	0.3	0.31	0.47	0.46	0.54	0.98	0.45	5.59	1.95	2.02	1.72	2.21
adenosine	adn	HMDB00050, HMDB04401, HMDB04402, HMDB04421, HMDB14340	C00212, D00045, D06298	0.44	1.32	0.68	1.09	0.97	0.74	0.9	0.96	1.01	0.81	0.77	0.28	0.21	0.9	0.23	0.76	0.91	0.85	0.99	0.77	1.33	2.64	1.33	2.81	1.65	0.28	0.65	1.71	2.46	3.17
adenosine 5'-diphosphoribose (ADP-ribose)	adprib	HMDB01178	C00301, C01882	3.31	3.28	1.56	2.43	1.83	6.18	3.79	5.77	4.79	6.84	2.88	5.42	3.82	5.36	4.75	0.21	0.24	0.86	0.14	0.74	1.97	1.05	0.04	0.16	0.21	1	0.67	0.38	0.34	0.23
ADP	adp	HMDB01341	C00008, G11113	0.8	1.16	0.99	0.75	0.67	1.1	1.64	1.96	1.34	1.79	0.37	1.64	1.9	0.59	2.29	0.81	0.63	0.63	0.7	0.55	0.12	0.28	0.15	0.43	0.21	0.71	1.62	3	3.61	3.37
adrenate (22:4n6)	adrn	HMDB02226	C16527	0.56	0.69	0.61	0.28	0.3	8.36	3.57	2.65	3.9	3.52	0.56	0.14	0.14	0.29	0.14	5.92	2.96	2.94	3.62	2.41	2.29	2.78	0.67	0.92	0.79	0.72	0.9	0.57	0.93	2
agmatine	agm	HMDB01432, HMDB60259	C00179	0.91	1.63	0.96	0.95	0.99	2.07	1.14	1.82	1.7	1.33	1.38	1.01	0.78	1.55	1.75	2.45	1.04	0.86	2.21	0.5	1.75	1.92	1.23	2.01	0.94	0.84	0.72	0.43	1.03	1.91
AICA ribonucleotide	aicar	HMDB01517	C04677	0.36	0.36	0.36	0.36	0.36	0.36	0.36	0.36	0.36	0.36	0.36	0.36	0.36	0.36	0.36	0.36	0.36	0.36	0.36	0.36	0.36	0.36	0.36	0.36	0.36	0.36	0.36	0.36	0.36	0.36
alanine	ala-L	HMDB00161	C00041, D00012	0.66	0.44	0.58	0.54	0.45	2.3	2.31	2.45	2.85	2.83	0.79	0.66	0.65	0.68	0.78	1.74	1.53	1.24	1.65	1.26	0.84	0.78	0.91	0.82	0.67	1.52	0.97	0.71	1.06	1.02
allantoin	alltn	HMDB00462	C01551, D00121	0.44	0.38	0.19	0.46	0.21	0.6	0.65	0.9	0.64	1.41	0.49	1.19	0.79	0.85	1.04	0.85	1.37	0.56	0.72	0.68	0.74	0.88	0.98	1.31	0.71	3.51	1.95	2.06	1.71	1.92
alpha-ketoglutarate	akg	HMDB00208, HMDB02812	C00026	0.22	0.22	0.22	0.22	0.22	0.41	1.18	1	0.78	0.46	0.22	0.57	0.84	0.61	1.54	0.22	0.7	0.57	1.19	0.79	0.3	1.43	0.45	1.63	0.22	0.91	2.47	3.19	2.27	3.03
AMP	amp	HMDB00045	C00020, D02769, D06299	3.29	7.81	3.89	11.19	5.9	0.23	1.03	0.73	0.15	0.29	0.21	2.7	1.42	0.52	1.79	0.22	0.11	0.27	0.09	0.22	0.12	0.21	0.15	0.34	0.17	0.51	0.33	2.93	2.42	3.66
arabitol	abt	HMDB00199, HMDB01851	C00532	0.33	0.66	0.72	0.35	0.78	1.23	0.33	1.79	1.61	0.33	0.33	0.33	0.62	0.33	0.84	0.33	0.33	0.33	0.33	0.33	0.91	0.47	0.99	0.89	0.63	1.06	1.01	1.38	1.56	1.01
arachidonate (20:4n6)	arachd	HMDB01043	C00219	1	1	1.01	0.4	0.46	3.64	1.39	1.64	1.53	2.26	0.82	0.04	0.03	0.67	0.03	3.7	1.66	1.47	2.08	1.72	2.03	2.39	0.76	1.03	0.93	0.12	0.15	0.1	0.15	0.24
arginine	arg-L	HMDB00517	C00062, D02982	1.31	1.16	1.23	1	0.97	7.71	6.27	6.84	7.56	7.92	1.12	1.15	0.92	1.21	0.86	4.99	3.67	3.33	3.5	3.61	1.13	1.38	0.85	0.89	0.96	0.92	0.84	0.79	0.96	0.97
asparagine	asn-L	HMDB00168	C00152	0.35	0.38	0.74	0.38	0.33	0.75	1.19	1.45	1.34	1.3	0.9	0.68	0.58	1.03	0.7	1.47	1.02	1.13	1.6	1.22	1.12	0.53	1	1.23	0.64	2.1	0.66	0.67	1.22	1.16
aspartate	asp-L	HMDB00191	C00049, D00013	0.41	0.62	0.73	0.91	0.61	0.73	0.97	1.24	0.94	1.09	0.57	0.78	0.59	0.64	0.95	1.73	1.11	1.28	1.37	1.49	0.49	0.48	0.54	1.11	0.45	1.99	1.1	1.26	1.23	1.84
ATP	atp	HMDB00538	C00002, D08646	0.57	0.57	0.57	0.57	0.57	0.57	0.57	0.57	0.57	0.57	0.57	1	0.77	0.79	0.96	0.57	0.57	0.57	0.57	0.57	0.57	0.57	0.57	0.57	0.57	0.57	1.34	0.57	1	0.57
benzoate	bz	HMDB01870	C00180, C00539, D00038	0.58	0.71	0.57	0.46	0.53	1.06	0.91	1	1.26	1.16	1.02	1.25	1	0.72	1.46	2.36	1.54	1.6	1.26	1.38	0.9	0.88	1	0.83	1.12	1.19	1.5	1.04	1.27	1.34
beta-alanine	ala_B	HMDB00056	C00099, D07561	0.39	0.87	0.42	0.81	0.9	0.51	0.61	0.5	0.3	0.45	0.58	1.42	0.87	0.97	0.6	0.36	0.38	0.73	0.17	0.45	0.98	1.82	3.21	4.44	2.09	6.3	1.9	2.54	1.02	1.16
betaine	glyb	HMDB00043, HMDB59606	C00719, D07523	0.7	0.97	0.71	0.71	0.62	1.22	0.77	1.05	0.51	1.01	0.75	0.8	0.93	1.28	1.06	1.72	0.91	0.9	0.86	1.49	0.87	1.21	1.02	1.19	0.94	1	1.11	1.01	1	1.68
caproate (6:0)	hxa	HMDB61883	C01585	1.02	1.23	0.95	0.66	0.91	4.59	5.12	5.36	5.66	4.96	0.35	0.88	0.58	0.35	0.78	2.16	1.44	0.35	1.65	1.69	0.86	1.25	0.64	0.66	0.35	0.79	0.64	0.77	0.35	0.69
caprylate (8:0)	octa	HMDB00482	C06423, D05220	1	0.37	0.98	0.37	0.77	3.15	1.25	0.99	1.64	1.79	1.08	0.37	0.56	0.83	0.79	0.37	0.83	1.81	1.19	0.37	0.62	0.88	0.99	0.57	1.08	0.37	1.05	1.17	0.74	1
carnitine	crn	HMDB00062, HMDB01467	C00318, D02176	0.48	1.02	0.72	0.92	0.97	1.03	0.8	1.06	0.6	1.02	1.48	2.09	1.34	2.59	1.49	1.03	0.68	1.06	0.67	0.86	1.19	1.72	2.05	2.86	1.69	1.18	1.08	1.26	0.95	1.25
CDP-choline	cdpchol	HMDB01413	C00307, D00057	0.49	0.95	1.02	0.98	1.08	0.57	1.8	1.1	1.05	0.58	0.58	1.42	2.06	0.66	2.52	0.37	0.81	0.93	0.65	0.54	0.39	0.21	0.82	1.21	0.68	3.91	5.12	4.06	4.97	4.83
cholesterol	chsterol	HMDB00067, HMDB00507	C00187, D00040	0.75	1.07	0.75	1.25	0.76	1.27	0.82	1.19	0.94	1.39	0.99	1.22	0.81	1.27	1.02	1.62	1.19	1.69	1.1	1.51	0.82	1.35	0.7	1.01	0.7	1.42	0.54	0.73	0.62	0.78
citrate	cit	HMDB00094	C00158, D00037	0.95	1.07	0.95	0.89	0.81	1.43	0.88	0.88	0.99	1.19	1.12	0.99	1.06	1.5	0.91	0.77	0.84	1.01	0.55	0.6	0.65	0.88	0.64	0.84	0.74	1.51	1.54	1.64	0.76	1.18
citrulline	citr-L	HMDB00904	C00327, D07706	0.37	0.37	0.37	0.43	0.5	1.93	0.37	0.37	3.29	2.62	0.68	0.62	0.37	0.37	0.49	0.37	0.37	0.37	0.37	0.68	2.43	3.26	1.87	1.58	1.57	0.37	0.78	0.61	0.37	0.37
CMP	cmp	HMDB00095	C00055, G10621	2.58	3.42	3.84	3.59	3.08	1.45	1.41	1.67	0.63	1.43	0.08	0.15	0.15	0.08	0.11	0.41	0.71	0.43	0.08	0.47	0.17	0.25	0.39	0.53	0.36	0.82	1.02	1.12	1.5	1.57
CoA	coa	HMDB01423	C00010	0.54	0.71	0.89	0.66	1.02	0.18	0.18	0.24	0.18	0.18	1.49	1.12	0.87	2.59	1.19	0.41	0.24	2.14	0.32	0.77	0.44	0.19	1	2.09	0.85	1.05	0.93	1.18	0.9	1.38
creatine	creat	HMDB00064	C00300	0.2	0.52	0.24	0.53	0.25	0.56	0.29	0.58	0.26	0.6	0.79	2.28	0.88	2.07	1.01	1.06	0.42	1.34	0.39	0.99	0.22	0.47	0.25	0.61	0.22	0.85	0.4	0.81	0.34	0.87
creatinine	crtn	HMDB00562	C00791, D03600	0.62	0.35	0.34	0.51	1.03	2.41	0.48	0.8	0.34	2.26	1	1.19	0.87	1.02	0.45	2.77	0.72	2.23	0.34	1.06	1.47	0.61	0.52	0.67	0.47	0.98	0.64	1.42	1.12	1.27
cystathionine	cyst-L	HMDB00099, HMDB00455, HMDB03614	C02291	0.68	0.78	0.89	0.99	0.95	0.71	0.94	0.91	0.98	0.8	1.36	0.95	0.9	1.04	1.02	1.15	1.27	1.3	1.32	1.04	1.08	1.14	1.01	1.12	0.96	1.96	1.3	1.14	1.22	1.41
cysteine	cys-L	HMDB00574	C00097, D00026	1.71	7.62	8.57	8.41	10.57	11.44	5.84	10.37	6.33	8.5	0.56	0.29	0.49	0.26	0.44	3.41	1.31	2.15	1.19	0.61	4.07	3.38	4.54	7.23	2.25	1.22	0.45	2.37	1.39	1.17
cysteinylglycine	cgly	HMDB00078, HMDB28775	C01419	0.07	0.16	0.17	0.12	0.17	1.03	0.29	0.6	0.2	0.68	0.09	0.3	0.2	0.38	0.28	0.5	0.43	1.84	0.37	0.74	0.75	0.77	1.2	4.03	0.97	6.72	2.72	4.95	2.13	5.97
cystine	Lcystin	HMDB00192	C00491, D03636	2.96	5.19	6.02	5.61	7.3	7.57	6.13	7.79	7.1	8.34	0.6	0.59	0.65	0.54	0.4	1.53	0.99	0.83	0.69	0.08	1.01	1.26	0.5	0.57	0.49	0.08	0.08	0.18	0.08	0.08
cytidine	cytd	HMDB00089, HMDB15122, HMDB30167	C00475, C02961, D00168, D07769	0.2	0.42	0.31	0.34	0.25	0.41	0.32	1	1	0.33	0.09	0.09	0.09	0.09	0.09	0.09	0.09	0.09	0.09	0.09	0.09	0.09	0.09	0.09	0.09	0.09	0.09	0.09	0.09	0.09
deoxycarnitine	4tmeabutn	HMDB01161, HMDB06831	C01181	0.38	0.69	0.64	0.67	0.81	2.43	1.22	1.59	1.01	0.84	1.29	1.85	1.3	1.71	1.63	1.11	0.81	1.49	0.87	1.25	0.84	1.1	1.51	2.03	1.09	1.2	1.08	1.17	0.96	1.08
desmosterol	dsmsterol	HMDB02719	C01802	0.84	0.84	0.84	0.84	0.84	0.84	0.84	0.84	0.84	0.84	0.84	0.84	0.84	0.84	0.84	0.84	0.84	0.84	0.84	0.84	0.84	0.84	0.84	0.84	0.84	0.84	0.84	0.84	0.84	0.84
dihydroxyacetone	dha	HMDB01882	C00184, D07841	1.63	1.24	1.2	0.91	0.7	1.11	1.02	0.92	0.87	0.9	3.46	4.88	2.29	2.97	2.95	1.77	1.61	2.88	0.97	1.88	1.08	0.89	0.71	0.74	0.81	1.51	1.36	1.28	0.61	0.74
dihydroxyacetone phosphate (DHAP)	dhap	HMDB01473, HMDB11735	C00111	1.1	3.18	0.95	0.36	0.7	0.02	0.02	0.02	0.02	0.02	4.98	15.05	10.4	0.02	3.73	0.02	0.02	0.02	0.02	0.02	0.02	0.02	0.02	0.02	0.02	0.02	1.4	0.16	0.09	0.02
docosapentaenoate (DPA; 22:5n3)	clpnd	HMDB06528	C16513	0.37	0.23	0.46	0.13	0.15	2.17	1.42	0.85	1.62	1.01	0.92	0.06	0.04	0.63	0.07	4.24	2.91	2.15	3.24	1.79	2.09	1.24	0.72	0.89	0.95	0.25	0.58	0.18	0.7	0.45
docosapentaenoate (n6 DPA; 22:5n6)		HMDB01976, HMDB60113	C02530	1.6	1.96	2.71	1.05	1.11	14.85	9.21	8.09	10.29	10.36	0.06	0.06	0.06	0.06	0.06	0.06	0.06	0.06	0.06	0.06	1.02	0.89	0.58	0.06	0.53	0.74	0.97	0.43	1	0.77
erythronate*	thrnt	HMDB00613, HMDB00943	C01620	0.36	0.43	0.51	0.9	0.82	0.72	0.93	0.89	1.21	1.16	1.03	1.52	1.32	1.17	1.6	0.47	0.46	0.58	0.57	0.43	1.87	1.35	1.98	3.66	1.72	2.61	3.61	3.02	2.9	3.68
ethanolamine	etha	HMDB00149	C00189, D05074	0.43	0.85	0.76	0.92	0.55	0.52	0.85	0.86	0.64	0.93	1.06	0.89	1.12	1.19	0.34	1.44	1.08	1.28	0.8	1.56	1.31	1.79	0.91	1.5	0.97	1.89	1.28	1.76	1.26	1.82
FAD	fad	HMDB01248	C00016, D00005	1.3	2.25	1.4	2.22	1.4	1.42	0.88	1.58	0.88	1.54	1.05	1.36	0.88	1.86	1.03	1.22	0.78	1.16	0.58	0.99	0.75	1.3	0.81	1.45	0.78	0.96	0.66	0.84	0.64	1.06
fructose	fru	HMDB00660	C00095, C01496, C10906, D00114	0.66	1.1	0.96	1.15	1.04	2.69	3.29	3.8	3.75	4.05	3.49	2.88	1.72	4.01	1.25	2.79	4.4	3.99	3.8	2.9	2.42	3.06	1.2	0.9	1.06	0.28	0.88	0.51	0.83	0.6
fructose 1-phosphate	f1p	HMDB01076	C01094	1.03	1.44	1.11	1.3	0.28	0.76	0.28	0.28	0.28	1.13	19.33	23.77	19.7	19.32	19.63	0.89	0.69	2.17	0.28	2.23	0.85	1	0.69	0.98	1.05	0.28	1.44	0.28	0.28	0.81
fructose 6-phosphate	f6p	HMDB00124	C00085	0.59	0.6	0.75	0.51	0.46	1.07	0.05	0.29	0.48	0.9	1.36	1.86	1.53	4.39	1.31	0.68	0.71	2.1	0.94	1	2.49	0.95	0.75	1.57	0.64	0.1	1.84	3.25	3.25	3.02
fumarate	fum	HMDB00134	C00122, D02308	0.74	0.91	0.77	1.25	0.72	1.46	0.96	1.31	1.11	1.46	0.9	2.69	1.16	1.22	1.26	1.11	0.71	1.09	0.92	0.91	1	1.15	1	1.71	0.94	3.71	1.6	1.53	2.01	2.34
gamma-aminobutyrate (GABA)	4abut	HMDB00112	C00334, D00058	0.43	0.71	0.78	0.87	1.21	0.61	1.28	0.67	0.37	0.67	0.93	1.41	0.94	1.08	0.81	1.02	0.65	0.44	0.42	0.56	0.68	0.98	2.07	1.98	1.23	2.13	1.81	1.27	0.92	1.18
gamma-glutamylalanine	gluala	HMDB06248, HMDB36301	C03738	0.73	0.73	0.73	0.73	0.73	0.73	0.73	0.73	0.73	0.73	0.73	0.73	0.73	0.73	0.73	0.73	0.73	0.73	0.73	0.73	0.73	0.73	0.73	0.73	0.73	0.73	0.73	0.73	0.73	0.73
GDP-mannose	gdpmann	HMDB01163	C00096, G10614	0.76	0.76	0.76	0.76	0.76	0.76	0.76	0.76	0.76	0.76	0.76	0.76	0.76	0.76	0.76	0.76	0.76	0.76	0.76	0.76	0.76	0.76	0.76	0.76	0.76	1.18	0.97	0.76	1	1.05
gluconate	glcn	HMDB00625, HMDB03373	C00257	0.13	0.16	0.06	0.06	0.06	0.72	0.25	0.5	0.41	1.24	2.27	2.75	1.05	5.04	1.05	0.92	0.8	1.76	0.92	1.17	1.47	2.31	0.76	1.07	0.98	1.02	0.91	0.79	1.09	1.41
glucose	glc-D	HMDB00122, HMDB06564	C00031, D00009	3.13	0.57	0.84	0.37	0.37	8.88	1.24	2.05	5.06	6.41	49.81	1.74	0.75	32.57	0.65	12.56	18.05	16.08	15.76	12.67	20.67	17.61	5.97	3.2	9.52	0.2	0.47	0.36	0.63	0.46
glucose 1-phosphate	g1p	HMDB01306, HMDB01586	C00103	0.26	0.6	0.25	0.54	0.48	1.02	1.41	0.59	0.25	0.68	1.5	10.56	8.25	2.36	6.59	0.28	1.12	1.88	1.14	0.77	1.11	1.08	0.36	0.82	0.35	0.84	3.11	3.88	3.53	2.43
glucose 6-phosphate	g6p	HMDB01401, HMDB01549, HMDB06793	C00092	0.97	0.54	1.08	0.37	0.31	1.43	0.08	0.19	0.47	0.86	1.27	1.4	1.23	3.98	1.13	0.65	1.15	2.53	1	1.06	4.28	0.99	1.11	1.88	0.77	0.02	2.82	3.88	4.69	3.63
glutamate	glu-L	HMDB00148	C00025, D00007	0.77	1.03	1.09	0.95	1.25	0.87	1	0.96	1.04	0.97	0.77	0.87	1.02	0.84	1.11	1.28	1.21	1.25	1.21	1	0.74	0.65	0.88	0.78	0.79	1.47	2.1	1.44	1.56	1.81
glutamine	gln-L	HMDB00641	C00064, D00015	1	0.64	0.76	0.48	0.57	4.49	4.26	3.95	4.64	4.72	0.59	0.37	0.49	0.5	0.67	1.93	2.58	2.54	1.16	2.06	0.94	0.62	0.39	0.28	0.43	1.27	1.1	1	1.5	1.05
glutathione, oxidized (GSSG)	gthox	HMDB03337	C00127, D00031	0.01	0.01	0.01	0.01	0.01	0.01	0.01	0.01	0.01	0.01	0.02	0.01	0.02	0.01	0.07	0.16	0.3	0.48	0.46	0.28	1.03	0.32	0.93	1	1.05	1.34	2.69	1.36	1.95	1.55
glutathione, reduced (GSH)	gthrd	HMDB00125, HMDB01463, HMDB06960	C00051	0.01	0.03	0.02	0.04	0.02	0.1	0.04	0.09	0.03	0.07	0.02	0.07	0.12	0.04	0.26	0.78	0.41	1.65	0.5	1.08	0.62	0.61	0.97	3.29	0.83	4.69	2.44	4.99	1.78	5.59
glycerate	glyc-R	HMDB00139, HMDB06372, HMDB31818	C00258	0.61	0.57	0.59	0.66	0.46	10.66	9.6	15.49	9.45	12.78	21.35	24.61	12.44	24.27	15.11	11.61	7.97	11.67	10.3	12.29	4.74	4.32	2.76	1.37	2.58	0.56	0.67	0.81	0.7	0.59
glycerol	glyc	HMDB00131	C00116, D00028	0.86	1.11	0.94	1.12	0.77	1.84	1.13	1.33	1.49	1.73	0.88	0.99	0.78	1.01	0.93	1.75	1.39	1.91	1.39	1.56	0.97	1.23	0.79	1.04	0.8	1.35	0.93	0.88	0.84	1.03
glycerol 3-phosphate (G3P)	glyc3p	HMDB00126, HMDB02722	C00093	0.16	0.21	0.22	0.24	0.2	1.9	1.93	2.16	1.96	1.88	0.51	0.37	0.32	0.49	0.46	1.02	1.01	1.26	0.98	0.82	0.28	0.3	0.2	0.17	0.24	1.26	1.11	0.87	0.85	0.99
glycerophosphoethanolamine	g3pe	HMDB59660	C01233	0.13	0.13	0.13	0.13	0.13	2.62	3.83	3.63	5.3	3.2	0.13	0.13	0.13	0.13	0.13	1.58	1.18	0.33	2.94	0.66	0.14	0.13	0.13	0.13	0.13	0.29	1	0.5	2.35	2.33
glycerophosphorylcholine (GPC)	g3pc	HMDB00049, HMDB00086	C00670, D07349	0.35	0.34	0.41	0.25	0.35	2.28	2.91	2.31	2.77	2.36	0.44	0.26	0.31	0.35	0.37	1.44	1.73	1.86	1.57	1.32	0.31	0.26	0.15	0.1	0.22	1.07	1.37	0.96	1.08	1.04
glycine	gly	HMDB00123	C00037, D00011	1.44	1.76	1.97	2.34	1.81	2.31	2.23	2.85	2.79	3.06	1.06	1.17	0.88	1.2	1.19	2.37	1.54	1.23	1.86	1.57	1.01	1.18	0.9	1.02	0.78	0.99	0.73	0.68	0.8	0.97
guanine	gua	HMDB00132	C00242	0.32	0.25	0.65	0.17	0.18	1.23	1.07	1.15	1.48	1.36	1.49	0.41	0.3	1.08	0.36	1.62	1.87	1.66	2.03	1.39	2	1.65	2.63	2.55	2.19	0.99	1.31	0.6	1.2	1.15
guanosine	gsn	HMDB00133	C00387	0.51	0.78	1.02	0.33	0.24	0.91	1.27	1.7	1.18	1.07	1.56	0.79	0.23	2.16	0.22	0.73	0.68	1.01	0.65	0.81	0.77	0.74	1.34	2.03	1.29	1.38	0.99	0.57	0.9	1.73
guanosine 5'-diphospho-fucose	gdpfuc	HMDB01095	C00325, G10615	0.43	0.57	0.66	0.4	0.7	1.11	1.03	0.89	0.78	0.81	1.68	1.51	1.63	1.71	1.64	1.3	1.29	1.95	1.07	1.37	0.78	0.97	1.05	1.06	0.82	0.65	0.84	0.67	0.89	1.07
gulono-1,4-lactone	gullac	HMDB03466	C01040	0.09	0.09	0.16	0.15	0.28	0.09	0.09	0.09	0.09	0.09	0.64	0.6	0.76	0.88	0.45	0.09	0.09	0.41	0.09	0.26	0.95	1.1	1.13	1.54	0.97	0.91	3.92	6.15	4.58	4.62
histidine	his-L	HMDB00177, HMDB03412	C00135, D00032	1.42	1.03	1.28	0.87	0.83	4.34	4.71	5.14	5.75	5.5	1.04	0.89	0.8	1.12	0.79	3.94	2.93	2.5	3.32	2.76	1.06	1.13	0.75	0.85	0.74	0.88	0.85	0.89	0.82	0.89
homocysteine	hcys-L	HMDB00742	C00155	0.84	1.49	1.13	2.04	1.67	2.98	2.38	3.57	2.91	2.49	0.96	0.71	1.06	0.57	0.91	1.37	0.98	0.79	1.2	1.04	1.44	0.71	1	1.16	0.78	2.4	0.97	1.33	0.87	0.7
hydroxyproline	4hpro_LT	HMDB00725, HMDB36576	C01157, C03651	0.12	0.23	0.15	0.3	0.3	0.27	0.24	0.37	0.19	0.37	0.36	0.59	0.36	0.49	0.38	0.72	0.4	0.81	0.36	0.58	0.69	1.16	1.55	2.01	0.88	3.78	1.34	1.45	1.07	2.03
hypotaurine	hyptaur	HMDB00965	C00519	0.3	0.61	0.44	0.62	0.72	0.85	0.94	1.1	0.69	1.27	0.65	1.3	0.93	1.02	0.67	1.09	0.88	1.39	0.75	1.01	0.6	0.86	1.78	2.13	1.09	4.63	1.28	1.4	0.86	0.99
hypoxanthine	hxan	HMDB00157	C00262	0.49	0.57	0.59	0.4	0.43	0.84	0.77	0.86	0.88	0.84	0.9	0.61	0.34	0.92	0.28	1.13	1.11	1.2	1.1	1.06	1.22	1.16	1.42	1.72	1.33	1.33	1.37	0.92	1.04	1.27
inosine	ins	HMDB00195	C00294, D00054	0.79	0.97	1.08	0.65	0.63	0.5	0.8	0.9	0.78	0.58	1.12	0.83	0.33	1.45	0.27	0.48	0.56	0.68	0.48	0.52	0.6	0.51	0.98	1.17	0.99	1.52	1.3	0.75	1.01	1.51
inositol 1-phosphate (I1P)	mi3p-D	HMDB00213, HMDB06814	C04006	0.63	0.69	0.58	1.08	0.68	1.91	1.09	1.29	1.2	1.94	0.87	0.94	0.86	0.96	1.25	1.47	1.3	1.19	1.06	1.16	0.96	1.58	0.84	0.92	0.81	1.15	1.16	1	0.99	1.17
glucose 1,6-diphosphate	g16bp	HMDB03514	C01231	4.43	3.02	2.32	2.01	1.83	0.81	0.73	0.78	0.67	0.73	21.92	27.63	26.59	20.78	24.41	2.3	1.83	3.33	1.63	1.96	0.7	1.03	0.47	0.43	1.12	6.14	4.01	0.97	1.13	0.9
ribulose 5-phosphate	ru5p-D	HMDB00618, HMDB02033, HMDB02694	C00199	1.09	1.34	1.17	1.28	0.97	0.49	0.38	0.69	0.51	0.42	5.74	6.06	3.89	6.74	4.48	2.64	3.11	4.05	2.59	2.29	1.31	2.27	0.97	0.53	2.02	0.36	2.21	0.95	0.74	0.71
UDP-acetylglucosamine	uacgam	HMDB00290	C00043, G10610	0.66	1.44	0.8	1.36	1.33	0.71	1.01	1	0.39	0.58	0.74	1.71	1.45	1.43	1.54	0.02	0.11	1.41	0.02	0.18	0.08	0.11	0.33	0.59	0.27	4.83	3.44	4.24	2.72	3.72
isoleucine	ile-L	HMDB00172	C00407, D00065	0.86	0.75	0.71	0.63	0.66	4.52	3.54	3.87	3.84	4.71	0.92	0.82	0.83	0.94	0.91	2.51	1.98	1.91	2.06	2.04	0.99	1.02	0.93	1.02	0.81	1.12	1.02	0.99	1.04	1.04
kynurenine	Lkynr	HMDB00183, HMDB00684	C00328, C01718	0.17	0.17	0.17	0.17	0.17	0.17	0.4	1.04	0.65	0.68	2.5	4.31	2.74	4.38	3.7	1.43	1.42	0.97	1.25	1.24	14.56	21.87	16.47	28.1	14.62	2.11	0.92	1.66	1.03	2.01
lactate	lac-L	HMDB00190, HMDB03328	C00186	0.43	0.69	0.6	0.94	0.72	0.57	1.02	1.04	0.6	0.68	1.24	2.79	2.34	1.81	3.15	0.38	0.27	0.71	0.3	0.42	0.98	0.98	1.66	2.35	1.26	2.91	2.35	2.81	2.92	3.13
lanosterol	lanost	HMDB01251, HMDB01323, HMDB01462	C01724	0.19	0.19	0.39	0.19	0.48	0.75	0.19	0.19	0.19	1.12	0.31	0.24	0.54	0.76	0.19	1.43	2.24	1.92	1.18	1.75	0.19	0.19	0.19	0.19	0.19	0.19	4.64	3.02	4.45	2.8
lathosterol	lthstrl	HMDB01170	C01189	0.79	1.21	1.35	1.19	1.07	0.44	0.93	0.44	0.44	0.44	0.82	0.79	1.27	0.48	1.01	5.1	5.91	3.65	5.21	4.55	1.18	0.73	0.81	0.44	0.6	0.44	3.51	2.07	3.1	2.78
laurate (12:0)	ddca	HMDB00638	C02679, D10714	0.81	0.99	0.91	0.71	0.72	1.58	1.3	1.26	1.43	1.51	0.79	0.75	0.82	0.81	0.84	1.49	1.2	1.84	1.14	1.17	1.07	1.08	0.65	0.77	0.77	1.01	1.04	0.99	0.97	1.03
leucine	leu-L	HMDB00687	C00123, D00030	1.09	1	0.86	0.8	0.77	6.81	5.09	5.39	5.07	6.46	1	0.94	0.86	1.08	1.02	3.11	2.55	2.35	2.39	2.32	1.09	1.22	0.75	0.9	0.82	0.91	0.86	0.83	0.91	0.88
linoleate (18:2n6)	lnlc	HMDB00673	C01595	1.16	0.86	0.97	0.49	0.48	2.08	1	1.04	1	1.29	1.05	0.22	0.18	1.26	0.19	8.49	3.09	4.43	3.38	3.46	1.5	1.97	0.71	1.22	0.7	0.21	0.33	0.25	0.45	0.34
lysine	lys-L	HMDB00182	C00047, D02304	0.77	0.88	0.87	0.43	0.71	7.78	7.12	6.67	8.42	7.17	0.43	0.75	0.79	0.86	0.93	4.38	4.29	1.95	3.3	2.63	0.79	0.68	0.61	0.55	0.59	1.05	1.33	1	1.41	1.3
malate	mal-L	HMDB00156	C00149	0.79	1.24	0.88	2.07	0.97	0.7	0.6	1.06	0.66	0.85	1.02	2.13	1.1	1.86	1.61	1.18	0.59	1.06	0.7	0.98	1.24	1.56	1.32	2.8	1.09	2.12	1.55	2.29	1.61	2.31
maltose	malt	HMDB00163	C00208, D00044, G00275	0.74	0.33	0.61	0.42	0.33	4.28	1.7	2.08	7.95	3.8	1.11	0.33	0.33	0.48	0.55	0.56	1.35	0.33	1.49	1.16	11.77	8.46	5.09	4.41	7.86	0.33	0.45	0.33	0.77	0.89
maltotriose	malttr	HMDB01262	C01835	1.13	0.15	0.6	2	0.55	16.99	8.22	7.46	31.5	18.38	2.09	0.71	0.76	0.84	0.68	1.93	2.19	1.89	2.34	2.58	17.49	21.87	5.17	4.69	9.99	0.7	0.9	0.2	0.91	1.3
mannose 6-phosphate	man6p	HMDB01078	C00275	0.9	0.63	1.03	0.57	0.48	1.07	0.31	0.33	0.55	0.75	2.15	1.51	1.38	3.7	1.63	0.86	1.46	2.13	0.91	1.29	3.34	1.13	1.24	1.83	0.83	0.34	2.87	3.37	4.22	3.25
margarate (17:0)	hpdca	HMDB02259		1.28	1.09	1.61	0.55	0.66	2.89	2.41	2.17	2.96	2.07	1.57	0.93	0.64	1.37	0.9	5.5	4.06	3.4	4.9	3.2	1.58	1.28	0.68	0.95	0.69	0.79	1.05	0.67	0.93	0.64
methionine	met-L	HMDB00696	C00073, D00019, D04984	1	0.94	0.9	0.74	0.68	7.41	5.53	5.83	5.5	6.94	1.01	0.84	0.79	1.16	0.88	4.11	3.41	3.33	2.96	3.2	1.13	1.27	0.75	0.8	0.78	1	0.99	0.92	1.04	0.94
myo-inositol	inost	HMDB00211, HMDB02256	C00137, C06151, D08079	0.11	0.22	0.18	0.28	0.29	0.11	0.15	0.17	0.12	0.14	1.05	1.22	1.08	1.27	1.26	0.62	0.66	0.9	0.66	0.75	1.22	1.32	1.98	1.92	1.51	3.37	2.83	2.28	2.45	2.45
myristate (14:0)	ttdca	HMDB00806	C06424	0.89	0.99	1.01	0.72	0.59	1.61	1.17	1.42	1.35	1.43	1.26	0.65	0.56	1.37	0.56	2.31	1.17	1.49	1.31	1.44	1.77	2.57	1.04	1.73	1.05	0.67	0.87	0.69	0.93	0.83
N-acetylaspartate (NAA)	Nacasp	HMDB00812	C01042	0.83	2.11	1.55	2.62	2.96	0.92	0.78	1.64	0.3	1.88	0.52	1.2	1.04	1.15	1	0.72	0.4	0.87	0.36	0.5	1.76	2.1	3.2	4.56	4.03	1.87	1.58	1.84	0.87	3.52
N-acetylgalactosamine	acgal	HMDB00212, HMDB00835	C01132	0.88	0.66	0.68	1.12	0.98	2.28	1.97	1.9	1.8	2.57	5.27	2.16	1.53	3.57	1.78	4.48	4.34	3.46	4.16	4.06	2.49	3.33	1.56	0.88	1.78	1.35	0.92	0.91	1	1.07
N-acetylglucosamine	acgam	HMDB00215, HMDB00533, HMDB14288	C00140	1.03	0.81	0.82	0.81	0.83	2.2	0.62	1.27	1.45	1.87	2.14	0.47	0.25	1.87	0.54	2.09	2.8	3.17	1.8	2.95	1.87	1.48	1.07	0.89	1.18	0.16	0.35	0.16	0.46	0.38
N-acetylglucosamine 6-phosphate	acgam6p	HMDB01062, HMDB02817	C00357	0.57	0.46	0.33	0.56	0.48	3.22	1.34	2.42	4.36	6.16	3.73	1.12	1.43	3.46	0.78	13.37	9.53	8.23	6.18	7.61	5.27	7.4	6.6	5.45	5.18	0.12	1.02	0.57	0.94	0.84
N-acetylmannosamine	acmana	HMDB01129	C00645, C02711, C03136	1.57	1.03	0.79	1.44	0.82	0.27	0.82	0.95	0.81	0.76	0.27	0.27	0.27	0.27	0.27	0.27	0.27	0.27	0.27	0.27	1.11	1.77	2.39	1.65	1.7	2.3	0.64	1.51	1.03	1.01
N-acetylneuraminate	acnam	HMDB00230, HMDB00800	C00270, C19910	0.54	0.63	0.53	0.84	0.48	1.1	0.71	1	0.96	1.54	0.35	0.29	0.22	0.55	0.28	0.83	0.58	0.83	0.8	1.1	1.7	2.66	1.48	1.84	1.2	2.86	1.61	2	2.08	2.48
N-acetylornithine	acorn	HMDB03357, HMDB06489	C00437	0.37	0.3	0.3	0.57	0.72	0.3	0.3	0.3	0.3	0.3	0.36	0.43	0.31	0.69	0.3	0.3	0.3	0.3	0.3	0.3	1	0.9	1.4	1.59	1.08	1.19	1.33	0.7	1.27	1.36
N-acetylputrescine	aprut	HMDB02064, HMDB60268	C02714	0.31	1.42	0.39	0.28	0.66	0.24	1.77	0.95	2.27	0.24	1.05	0.71	1.27	0.46	1	1.85	2.39	3.07	3.27	1.58	3.08	1.04	2.95	2.4	2.51	1.61	3.07	1.57	2.22	1.58
NAD+	nad	HMDB00902	C00003, D00002	0.05	0.07	0.05	0.07	0.05	0.66	1.38	1.5	0.58	0.7	0.96	1.04	0.89	1.04	0.84	1.21	0.73	1.66	0.69	0.96	0.53	1.35	1.59	1.75	1.57	1.77	1.48	2.37	1.25	1.86
NADH	nadh	HMDB01487	C00004	0.16	0.13	0.14	0.13	0.27	0.13	0.13	0.13	0.13	0.41	1.4	0.79	0.78	1.21	1	0.13	0.31	0.7	0.24	0.13	0.58	0.85	2.58	1.4	2.76	1.4	2.36	1.54	1.35	1.18
NADP+	nadp	HMDB00217	C00006	0.09	0.08	0.08	0.16	0.18	0.08	0.9	0.67	0.56	0.08	1.06	1.4	1.48	1.48	1.71	0.4	0.79	0.66	0.42	0.53	0.71	0.86	1.17	0.96	1.04	1.04	1.42	1.23	0.93	1.07
nicotinamide	ncam	HMDB01406	C00153, D00036	1.23	1.65	1.57	1.52	1.41	1.95	1.72	1.92	1.98	2.1	0.79	1	1.01	1.1	1.33	0.56	0.38	0.58	0.36	0.54	0.69	0.59	0.46	0.88	0.35	1.19	0.92	0.89	1	1
nicotinamide ribonucleotide (NMN)	nmn	HMDB00229, HMDB59645	C00455	0.1	0.1	0.1	0.1	0.1	2.08	1.16	1.03	2.46	1.78	0.1	0.1	0.1	0.1	0.1	0.56	1.11	1.34	0.57	1.21	0.47	0.66	1.02	0.74	1.1	0.1	0.1	0.1	0.1	0.1
nicotinamide riboside*	rnam	HMDB00855	C03150	0.09	0.09	0.09	0.09	0.09	0.09	0.09	0.09	0.09	0.09	1	0.09	0.14	0.57	0.15	17.26	20.95	4.3	21.45	10.44	12.14	12.56	4.71	3.21	6.03	0.33	0.41	0.35	0.42	0.31
oleate (18:1n9)	ocdcea	HMDB00207, HMDB02066	C00712, D02315	0.72	0.93	0.75	1.09	0.8	1.28	0.97	1.07	1.13	1.3	1.44	0.93	1	1.7	0.92	1.45	1.23	1.82	1	1.63	1.05	1.16	0.86	0.92	0.93	0.86	0.84	1.03	0.89	1.02
ornithine	orn-D	HMDB03374	C00515	0.46	0.51	0.37	0.49	0.49	2.56	2.33	1.75	1.95	1.95	0.86	0.87	0.82	0.77	0.62	1.52	1.64	1.9	0.97	1.31	0.58	0.61	0.51	0.57	0.45	1.77	0.84	0.77	0.8	0.73
orotate	orot	HMDB00226	C00295, D00055	0.51	0.27	0.51	0.27	0.27	0.27	1.33	1.11	1.99	0.5	0.52	1	1.21	0.99	1.35	0.27	0.27	0.76	0.96	0.69	5.54	1.98	6.04	5.52	5.16	0.27	8.68	4.04	1.66	0.35
palmitate (16:0)	hdca	HMDB00220, HMDB60083	C00249, D05341	1.25	1.09	1.27	0.77	0.69	1.88	1.43	1.47	1.63	1.59	1	0.63	0.42	1.09	0.55	2.57	1.65	1.77	1.88	1.65	1.13	1.3	0.7	1	0.73	0.51	0.7	0.5	0.7	0.52
palmitoleate (16:1n7)	hdcea	HMDB03229, HMDB12328, HMDB60082	C08362	1.54	0.95	1.16	0.56	0.6	1.8	1.09	0.99	1.07	1.38	0.92	0.2	0.26	1.01	0.25	3.75	1.52	1.93	1.91	1.71	1.43	1.79	0.68	1.01	0.77	0.23	0.48	0.25	0.51	0.34
palmitoylcarnitine (C16)	pmtcrn	HMDB00222, HMDB00846	C02990	0.3	0.55	0.54	0.67	0.51	0.59	0.28	0.6	1.26	1.51	0.29	1.04	0.78	0.51	0.8	0.31	0.62	0.52	0.23	0.35	1.06	1.11	3.16	4.15	3.61	2.31	1.46	2.18	1	2.14
pantothenate (Vitamin B5)	pnto-R	HMDB00210	C00864, D07413	0.77	0.91	1.02	0.89	1.06	0.57	0.43	0.56	0.51	0.64	0.9	0.79	0.91	0.69	1.04	2.75	2.93	3.24	3.2	2.65	1.33	0.98	1.56	1.77	1.39	4.12	5.29	3.89	4.49	5.09
pentadecanoate (15:0)	ptdca	HMDB00826	C16537	1.07	1.03	1.34	0.74	0.72	2.66	1.9	2.05	1.84	1.98	1.03	0.8	0.61	0.99	0.62	2.89	1.61	2.37	1.86	1.6	1.19	1.15	0.65	0.84	0.73	0.72	1.15	0.7	0.84	0.78
phenylalanine	phe-L	HMDB00159, HMDB00612	C00079, D00021	1.34	1.01	1.05	0.85	0.86	4.72	4.12	4.38	4.34	4.67	1.22	0.98	0.96	1.1	1.02	3.3	2.97	2.34	2.64	2.61	1.23	1.41	0.85	0.93	0.9	0.81	0.84	0.72	0.97	0.75
phosphate	pi	HMDB01429, HMDB05947	C00009, D05467	0.88	1.11	0.95	1.11	0.83	1.9	1.37	1.54	1.76	1.86	0.73	0.68	0.62	0.77	0.71	1.56	1.51	1.9	1.38	1.48	1.02	1.19	0.84	0.97	0.84	1.42	0.98	0.99	0.93	1
phosphocholine	cholp	HMDB00284, HMDB01565	C00588	0.52	0.86	0.75	0.76	0.71	0.51	0.4	0.49	0.43	0.49	0.44	0.53	0.57	0.49	0.67	1.08	0.97	1.49	1	1.07	1.14	0.98	1	1.25	1.06	1.9	2.06	1.87	1.62	2.24
phosphoenolpyruvate (PEP)	pep	HMDB00263	C00074	0.22	0.16	0.38	0.12	0.17	6.67	16.68	15.2	34.67	11.74	54.24	8.7	7.41	21.45	6.14	26.56	38.47	16.62	47.67	19.88	25.5	24.79	25.48	2.36	27.67	0.09	1.46	0.19	0.34	0.07
phosphoethanolamine (PE)	ethamp	HMDB00224, HMDB12279, HMDB60151, HMDB60152	C00346	0.55	0.47	0.87	0.77	0.68	3.6	3.67	4.63	6.41	4.7	0.93	0.72	0.67	0.89	1.39	4.58	2.8	2.52	4.55	1.81	1.03	1.27	0.88	0.83	0.68	0.42	2.14	1.26	2.01	3.21
phosphopantetheine	pan4p	HMDB01416	C01134	1.31	0.73	0.87	0.75	0.44	2.06	0.29	0.67	0.44	1.38	1.13	0.2	0.08	1.16	0.11	6	2.25	2.46	2.48	4.74	2.53	4.85	1.73	3.64	1.87	0.27	0.09	0.31	0.16	0.3
proline	pro-L	HMDB00162	C00148, D00035	0.55	0.49	0.56	0.45	0.54	1.49	1.36	1.42	1.31	1.46	0.63	0.66	0.63	0.7	0.73	1.92	1.54	1.29	1.42	1.42	0.6	0.66	0.95	0.88	0.71	1.12	1.17	1.07	1.06	1.22
propionylcarnitine (C3)	pcrn	HMDB00824	C03017	0.47	0.7	0.61	0.42	0.72	3.56	2.19	2.62	1.81	2.83	0.85	0.92	1.22	1.05	0.97	1.25	1.2	1.07	1.04	1.39	0.9	1.21	1.74	1.56	1.15	0.87	1.19	0.94	0.87	1.13
prostaglandin D2	prostgd2	HMDB01403	C00696	0.2	0.2	0.2	0.2	0.2	0.2	0.2	0.2	0.2	0.2	0.2	0.2	0.2	0.2	0.2	0.2	0.2	0.2	0.2	0.2	0.2	0.2	0.2	0.2	0.2	0.2	0.2	0.2	0.2	0.2
prostaglandin E2	prostge2	HMDB01220, HMDB05844, HMDB60041	C00584, D00079	0.34	0.12	0.12	0.3	0.12	0.92	2.09	2.49	1.26	1.5	0.12	0.12	0.12	0.12	0.12	0.98	0.63	1.29	1	1.26	1.47	1.89	0.69	0.68	0.93	0.12	0.12	0.12	0.12	0.12
putrescine	ptrc	HMDB01414, HMDB60243	C00134	0.08	0.22	0.1	0.18	0.27	0.45	0.41	0.35	0.25	0.37	1.3	2.56	1.43	1.69	1.06	1.04	0.96	2.33	0.54	1.24	1.12	1.72	2.47	3.23	1.79	1.29	1.1	1.2	0.6	0.66
pyridoxal	pydx	HMDB01545	C00250	0.77	0.72	0.7	0.57	0.6	1.05	1.31	1.57	1.74	1.49	1.03	0.76	0.55	1.27	0.86	0.55	0.55	0.55	0.55	0.55	0.55	0.55	0.55	0.55	0.55	0.55	0.55	0.55	0.55	0.55
pyrophosphate (PPi)	ppi	HMDB00250	C00013	0.64	2.72	0.37	0.81	1.24	1.44	3.87	0.77	1.69	0.65	0.81	0.97	1.18	1.17	1.26	1.02	2.41	3.64	0.81	2.61	0.72	0.74	0.95	0.92	0.98	2.67	2.01	2.5	0.89	0.53
pyruvate	pyr	HMDB00243	C00022	0.53	0.31	0.19	0.31	0.18	0.62	0.73	1.29	0.64	1.04	1.21	4.1	3.08	1.61	3.36	1.76	1.01	1.86	0.76	1.28	0.47	1.46	0.6	1.14	0.7	1.06	1.41	4.16	1	0.98
ribitol	rbt	HMDB00508	C00474	1.22	1.75	2.05	2.76	2.81	0.58	1.41	1.05	1.51	1.06	1.35	1.24	1	1.54	0.92	0.64	0.71	0.65	0.74	0.71	0.99	0.81	0.99	1.03	0.83	0.94	1.54	1.1	1.21	1.35
riboflavin (Vitamin B2)	ribflv	HMDB00244	C00255, D00050	0.39	0.39	0.59	0.39	0.42	0.39	0.39	0.39	0.39	0.39	1.2	0.86	1.01	0.96	1.22	1.78	1.55	0.39	2.03	1.07	2.15	1.55	1.43	1.2	1.57	0.39	0.54	0.39	0.65	0.39
ribose	rib-D	HMDB00283	C00121	0.5	0.81	0.82	0.6	0.43	1.18	0.85	1.38	1.11	1.38	4.6	3.44	1.6	4.45	1.47	2.87	3.16	4.51	3.78	2.55	2.22	2.04	1.19	1.05	1.37	0.96	0.78	0.52	0.75	0.79
ribose 5-phosphate	r5p	HMDB01548	C00117	1.04	1.01	0.75	0.49	0.67	0.82	0.56	1.55	0.88	0.56	4.58	4.8	3.14	4.43	3.31	1.66	1.7	3.16	1.46	1.06	1.22	1.58	0.99	1.25	1.49	1.38	1.83	1.13	0.79	0.75
ribulose	rbl-D	HMDB00621	C00309, C08354	0.58	1.49	0.85	0.91	0.47	1.05	0.78	1.08	0.96	1.45	8.29	8.09	2.83	16.55	2.33	2.13	2.42	5.07	3.01	3.43	1.69	1.75	1	0.83	1.63	0.3	0.6	1.04	0.65	0.64
S-adenosylhomocysteine (SAH)	ahcys	HMDB00939	C00021	1.05	2.03	1.29	1.83	1.23	1.62	1.44	1.96	1.31	1.52	0.98	1.49	0.96	1.52	0.92	1.01	0.71	1.29	0.58	1.02	1.08	1.52	0.89	1.73	0.95	0.9	0.69	1.12	0.96	1.44
sedoheptulose-7-phosphate	s7p	HMDB01068	C05382, C20956	0.15	0.15	0.29	0.21	0.15	0.59	0.15	0.15	0.59	0.15	2.07	0.81	0.75	3.71	0.63	0.84	1.29	2.39	1	1.38	2.31	2.16	1.3	12.37	1.89	0.6	1.42	2.87	5.97	5.58
serine	ser-D	HMDB03406	C00740	1.24	0.81	1.04	0.96	0.69	3.98	4.34	4.51	5.33	4.89	1.19	0.96	0.78	0.98	0.95	3.16	2.61	1.78	2.96	2.28	1.05	1.08	0.61	0.66	0.65	1.12	0.57	0.49	0.75	0.57
S-lactoylglutathione	lgt-S	HMDB01066	C03451	0.22	0.22	0.22	0.22	0.22	0.22	0.22	0.22	0.22	0.22	0.22	0.22	0.47	0.22	0.92	2.19	1.55	5.22	1.63	2.09	0.22	0.22	0.22	0.22	0.85	25.29	17.63	0.95	0.7	0.46
sorbitol	sbt-D	HMDB00247	C00794, D00096	0.45	0.93	1.01	1.44	1.37	0.89	1.65	1.96	1.58	1.67	1.16	0.82	1.07	0.99	0.57	0.98	1.33	1.13	1.14	0.81	1.17	1.13	0.82	0.58	0.8	1.19	0.95	0.97	1.3	0.74
spermidine	spmd	HMDB01257	C00315	0.52	0.67	0.6	0.78	0.63	1.44	1.58	1.22	0.98	1.18	1.73	2.07	1.22	2.05	0.94	1.32	0.84	1.59	0.59	1.38	0.58	0.93	1	0.63	1	1.68	1.08	1.12	0.56	0.36
spermine	sprm	HMDB01256	C00750	0.37	0.37	0.37	0.37	0.37	0.37	0.37	0.37	0.37	0.37	0.37	0.37	0.37	0.37	0.37	0.37	0.37	0.37	0.37	0.37	0.37	0.37	0.37	0.37	0.37	0.37	0.37	0.37	0.37	0.37
sphinganine	sphgn	HMDB00269	C00836	0.8	1.34	0.67	0.75	0.49	0.4	0.71	1.16	0.75	0.63	1.08	2.76	1.5	1.6	1.78	0.4	0.68	0.69	0.77	0.55	0.78	0.83	0.77	0.94	1.18	1.87	1.44	1.48	1.97	2.2
sphingosine	sphings	HMDB00252	C00319	1.15	2.38	1.03	2.09	1.2	1.44	0.68	1.38	1.43	1.16	1.97	4.43	1.66	4.35	1.85	0.33	0.94	2.11	1	0.97	0.8	1.33	0.84	1.17	1.44	0.98	0.47	0.51	0.33	0.62
stearate (18:0)	ocdca	HMDB00827	C01530, D00119	1.28	1.07	1.42	0.82	0.61	2.57	1.95	2.01	2.26	1.89	1.26	0.96	0.69	1.18	0.9	2.82	1.89	2.1	2.47	2.05	1.35	1.21	0.66	0.98	0.69	0.85	0.89	0.79	1.02	0.89
stearoylcarnitine (C18)	stcrn	HMDB00848	NULL	0.43	0.89	0.53	0.5	0.82	1.37	0.59	0.31	1.17	0.31	0.31	2.39	1.41	0.82	2.67	0.79	0.75	0.83	0.83	0.54	1.15	0.76	2.95	2.17	3.14	1.44	1.05	1.03	1.09	1.12
succinate	succ	HMDB00254	C00042	0.1	0.46	0.22	0.48	0.27	0.71	0.5	0.61	0.46	0.49	1.04	1.87	1.65	1.25	1.97	1.18	0.57	1.33	0.74	1.02	0.39	0.6	0.98	2.08	0.8	1.9	1.38	2.36	1.13	1.65
taurine	taur	HMDB00251	C00245, D00047	0.21	0.61	0.49	0.35	0.45	0.42	0.71	0.54	0.28	0.47	0.8	1.21	0.99	1.01	0.79	0.47	0.28	1.27	0.21	0.75	0.77	1.09	1.91	2.97	1.21	4.73	1.71	1.74	1	1.5
thiamin (Vitamin B1)	thm	HMDB00235	C00378	0.42	0.42	0.42	0.42	0.42	0.42	0.42	0.42	0.42	0.42	1.05	1.48	1.21	1.43	1.2	1.09	0.86	1.27	0.42	1.14	0.68	0.97	1	1.2	0.96	1.1	1.06	1.32	0.92	1.29
threonine	thr-L	HMDB00167	C00188, D00041	1.53	1.32	1.25	1.04	0.93	6.08	5.01	6.14	6.09	6.78	1	0.92	0.76	1.1	0.91	4.6	3.14	2.71	3.16	3.03	1.14	1.4	0.59	0.83	0.77	0.73	0.81	0.69	0.88	0.76
thymidine	thymd	HMDB00273, HMDB15394	C00214, D06675	0.11	0.22	0.19	0.11	0.18	0.56	0.11	0.28	0.5	0.7	0.41	0.11	0.11	0.61	0.11	1.32	1.02	1.45	0.92	1.21	1	0.84	0.96	1.96	1.03	0.11	0.11	0.11	0.11	0.11
thymine	thym	HMDB00262	C00178	0.71	1.27	0.88	0.89	0.24	0.13	0.13	0.59	1.46	0.7	1.08	0.56	0.13	1.36	0.49	2.16	1.77	2.62	2.44	2.03	1.28	1	1.22	1.36	0.78	2.02	0.13	0.24	0.13	0.13
TMP	dtmp	HMDB01227	C00364	1.55	1.03	1.87	1.28	1.82	0.29	0.29	0.29	0.29	0.29	0.29	0.33	0.47	0.29	0.38	0.29	0.29	0.29	0.29	0.29	0.29	0.29	0.29	0.29	0.29	0.29	0.29	0.29	0.29	0.29
tryptophan	trp-L	HMDB00929	C00078, D00020	0.89	0.76	0.78	0.62	0.73	4.78	3.68	3.98	4.04	4.9	0.81	0.72	0.62	0.86	0.73	2.71	2.29	2	2.34	2.28	0.4	0.36	0.09	0.1	0.15	0.95	1	0.82	1.06	0.92
tyrosine	tyr-L	HMDB00158, HMDB00647	C00082, D00022	1.12	0.97	0.84	0.81	0.84	4.17	4.02	4.46	3.77	4.9	1.02	0.94	0.87	1.05	0.92	3.19	2.58	2.08	2.73	2.54	1.09	1.35	0.84	0.93	0.89	0.85	0.86	0.75	0.94	0.84
UDP-galactose	udpgal	HMDB00302	C00052, G10609	0.26	0.81	0.54	1.26	0.67	1.58	1.7	1.68	1.81	1.91	0.23	0.23	0.23	0.23	0.23	0.23	0.23	0.23	0.23	0.23	0.23	0.23	0.23	0.23	0.23	1	1.62	1.22	1.5	1.57
UDP-glucose	udpg	HMDB00286	C00029, G10608	0.49	0.51	0.7	1.04	0.8	0.7	1.63	0.92	0.88	0.86	1.14	1.21	1.43	0.88	1.94	0.59	0.92	1	0.57	0.76	0.46	0.51	0.55	0.75	0.47	1.34	2.17	1.63	1.8	1.64
UDP-glucuronate	udpglcur	HMDB00935, HMDB01384	C00167, G10612	1.9	2.87	2.48	2.71	2.76	2.26	2.12	2.49	2.16	2.54	0.33	0.61	0.72	0.62	0.99	0.36	0.12	0.51	0.02	0.18	0.37	0.13	1.01	1.81	1.01	3.86	4.29	3.98	3.29	4.53
uracil	ura	HMDB00300	C00106, D00027, D09776	0.45	0.65	0.7	0.6	0.25	0.25	0.31	0.51	0.6	0.57	1.13	0.26	0.06	1.11	0.07	3.58	1.59	1.38	1.94	2.85	2.17	3.36	1.82	3.52	1.65	2.91	0.19	0.42	0.21	0.47
uridine	uri	HMDB00296	C00299, C16745	0.55	0.76	0.85	0.4	0.46	3.21	1.92	2.5	3.11	3	0.73	0.48	0.28	1.43	0.38	1.36	1.56	3.04	1.13	1.52	0.93	0.61	1.32	1.67	1.31	2.35	2.14	1.34	1.77	2.43
uridine 5'-diphosphate (UDP)	udp	HMDB00295	C00015, G10619	0.92	0.36	1.29	0.92	0.74	0.2	1.54	1.08	0.56	0.25	0.2	0.2	0.2	0.2	0.2	0.2	0.2	0.2	0.2	0.2	0.2	0.2	0.2	0.2	0.2	0.2	3.34	7.62	11.88	8.04
uridine 5'-triphosphate (UTP)	utp	HMDB00285	C00075	0.07	0.07	0.07	0.07	0.07	0.49	1.6	1	0.17	0.79	0.07	2.92	1.18	0.08	3.27	0.07	0.07	0.07	0.07	0.07	0.07	0.07	0.07	0.07	0.07	11.79	8.56	15.59	5.26	11.13
uridine monophosphate (5' or 3')	ump	HMDB00288	C00105	2.17	3.7	2.58	4.01	3.08	0.07	0.07	0.07	0.07	0.07	0.07	0.07	0.07	0.07	0.07	0.07	0.07	0.07	0.07	0.07	0.07	0.07	0.07	0.07	0.07	0.09	0.07	0.56	0.92	1.08
vaccenate (18:1n7)	vacc	HMDB03231, HMDB10377	C08367	0.62	0.78	0.65	0.94	0.81	1.1	1.28	1.05	1.28	1.34	0.99	0.62	0.75	0.93	0.72	1.36	1.37	1.79	1.15	1.47	1.19	1.38	1.04	0.85	1.04	0.91	0.74	1.01	0.78	0.83
valine	val-L	HMDB00883, HMDB34366	C00183, D00039	1.14	1.01	0.92	0.82	0.79	6.39	5.12	5.7	5.8	6.77	1.12	0.99	0.95	1.15	1.01	3.57	2.65	2.43	2.62	2.39	1.17	1.35	0.76	0.9	0.88	0.85	0.85	0.74	0.89	0.84
xanthine	xan	HMDB00292	C00385	0.96	2.44	0.81	2.09	0.63	0.68	0.16	0.72	0.17	1.1	0.08	0.08	0.08	0.08	0.08	0.26	0.08	0.72	0.08	0.34	0.08	0.23	0.19	0.61	0.24	0.78	0.08	0.87	0.25	0.84
xanthosine	xtsn	HMDB00299	C01762	0.2	0.2	0.2	0.2	0.2	0.2	0.2	0.2	0.2	0.2	0.47	0.69	0.2	1.89	0.36	0.2	0.2	0.2	0.2	0.2	0.2	0.92	1.07	3.41	1.28	0.93	0.21	1	0.26	0.54
xanthosine 5'-monophosphate (xmp)	xmp	HMDB01554	C00655	0.8	0.8	0.8	0.8	0.8	0.8	0.8	0.8	0.8	0.8	0.8	0.8	0.8	0.8	0.8	0.8	0.8	0.8	0.8	0.8	0.8	0.8	0.8	0.8	0.8	0.8	0.8	0.8	0.8	0.8
xylitol	xylt	HMDB02917	C00379, D00061	0.13	0.13	0.13	0.13	0.13	0.13	0.13	0.13	0.13	0.13	5.8	6.32	1.98	13.51	1.88	0.13	0.64	2.01	0.76	1.13	1.55	2.79	1	1.02	1.43	0.13	0.38	0.64	0.53	0.72
xylonate	xylnt	HMDB60256	C05411	0.34	0.59	0.36	0.45	0.43	2.01	2.69	2.43	3.04	2.59	1.34	1.65	1.21	1.1	1.28	0.34	0.34	0.34	0.34	0.34	1.49	1.08	1.34	1.27	0.92	0.8	1.77	1.39	1.26	0.92

## Sheet: TableS5
Reaction	abbreviation	pathway	KEGG_reaction	KEGG_enzyme
13dpg <=> 23dpg	BPGM	Glycolysis	R01662	5.4.2.4, 5.4.2.11
23dpg -> 3pg + pi	BPGM	Glycolysis	R01516	3.1.3.13
2pg <=> pep	ENO	Glycolysis	R00658	4.2.1.11
fdp <=> dhap + g3p	FBA	Glycolysis	R01068	4.1.2.13
g3p + nad + pi <=> 13dpg + nadh	GAPDH	Glycolysis	R01061	1.2.1.12, 1.2.1.59
atp + f6p -> adp + fdp	PFK	Glycolysis	R00756	2.7.1.11
g6p <=> f6p	PGI	Glycolysis	R00771	5.3.1.9
13dpg -> pi + 3pg	ACYP	Glycolysis	R01515	3.6.1.7
3pg + atp <=> 13dpg + adp	PGK	Glycolysis	R01512	2.7.2.3
2pg <=> 3pg	PGM	Glycolysis	R01518	5.4.2.11, 5.4.2.12
g1p <=> g6p	PGMT	Glycolysis	R08639	5.4.2.2, 5.4.2.5
adp + pep -> atp + pyr	PYK	Glycolysis	R00200	2.7.1.40
dhap <=> g3p	TPI	Glycolysis	R01015	5.3.1.1
nad + lac-L <=> nadh + pyr	LDH	Glycolysis	R00703	1.1.1.27
g6p + nadp <=> 6pgl + nadph	G6PD	Pentose phosphate	R00835	1.1.1.49, 1.1.1.363
nadp + 6pgc <=> nadph + ru5p-D	PGD	Pentose phosphate	R01528	1.1.1.44, 1.1.1.351
6pgl -> 6pgc	PGL	Pentose phosphate	R02035	3.1.1.31
r1p <=> r5p	PPM	Pentose phosphate	R01057	5.4.2.2, 5.4.2.7
atp + r5p <=> amp + prpp	PRPS	Pentose phosphate	R01049	2.7.6.1
ru5p-D <=> xu5p-D	RPE	Pentose phosphate	R01529	5.1.3.1
r5p <=> ru5p-D	RPI	Pentose phosphate	R01056	5.3.1.6
g3p + s7p <=> f6p + e4p	TALDO	Pentose phosphate	R08575	2.2.1.2
r5p + xu5p-D <=> g3p + s7p	TKT	Pentose phosphate	R01641	2.2.1.1
xu5p-D + e4p <=> f6p + g3p	TKT	Pentose phosphate	R01067	2.2.1.1
cit <=> icit	ACO	TCA cycle	R01324	4.2.1.3
oaa + accoa -> cit	Csm	TCA cycle	R00351	2.3.3.1, 2.3.3.3, 2.3.3.16, 1.2.4.1, 1.8.1.4, 2.3.1.12
fum <=> mal-L	FH	TCA cycle	R01082	4.2.1.2
nad + icit <=> nadh + akg	ICDH3	TCA cycle	R00709	1.1.1.41, 1.1.1.286
icit + nadp <=> akg + nadph	ICDH1	TCA cycle	R00267	1.1.1.42
nad + mal-L <=> nadh + oaa	MDH	TCA cycle	R00342	1.1.1.37, 1.1.1.299
succ <=> fum	SDH	TCA cycle	R02164	1.3.5.1, 1.3.5.4
succ + atp + nadh <=> akg + nad + adp + pi	SUCL+OGDH	TCA cycle	R00405	6.2.1.4, 1.2.4.2, 1.8.1.4, 2.3.1.61
succ + gtp + nadh <=> akg + nad + gdp + pi	SUCL+OGDH	TCA cycle	R00432	6.2.1.5, 1.2.4.2, 1.8.1.4, 2.3.1.61
mal-L + nad <=> pyr + nadh	ME1	TCA cycle	R00214	1.1.1.38
mal-L + nadp <=> pyr + nadph	ME2	TCA cycle	R00216	1.1.1.40
oaa + gtp <=> pep + gdp	PCK	TCA cycle	R00431	4.1.1.32
pyr + atp -> oaa + adp + pi	PC	TCA cycle	R00344	6.4.1.1
glu + nad <=> akg + nadh	GLUDx	TCA cycle	R00243	1.4.1.3
glu + nadp <=> akg + nadph	GLUDy	TCA cycle	R00248	1.4.1.3
pi + adp -> atp	HA	Oxidative Phosphorylation	R00086	3.6.3.14
nadh -> nad	ND	Oxidative Phosphorylation	R02163	1.6.5.3
2*gthrd -> gthox	GPX	Gluthatione metabolism	R00274	1.11.1.9
gthox + nadph -> 2*gthrd + nadp	GTHO	Gluthatione metabolism	R00115	1.8.1.7
-> g1p	EX_g1p	Exchange
<=> gln	EX_gln	Exchange
<=> nadp	EX_nadp	Exchange
<=> nadph	EX_nadph	Exchange
-> adp	EX_adp	Exchange
<=> amp	EX_amp	Exchange
nad ->	EX_nad	Exchange
-> nadh	EX_nadh	Exchange
<=> pi	EX_pi	Exchange
<=> gdp	EX_gdp	Exchange
<=> gtp	EX_gtp	Exchange
<=> gthrd	EX_gthrd	Exchange
atp ->	EX_atp	Exchange
lac-L <=>	EX_lac	Exchange
<=> glc-D	EX_glc	Exchange
<=> arg-L	EX_arg-L	Exchange
<=> rbl-D	EX_rbl-D	Exchange
<=> urea	EX_urea	Exchange
<=> creat	EX_creat	Exchange
<=> pro-L	EX_pro-L	Exchange
<=> orn	EX_orn	Exchange
<=> 4abut	EX_4abut	Exchange
<=> cys-L	EX_cys-L	Exchange
<=> acgam6p	EX_acgam6p	Exchange
<=> glu	EX_glu	Exchange
atp + glc-D -> adp + g6p	HEX1	Glycolysis	R00299	2.7.1.1
nad + pyr -> nadh + accoa	PDH	Glycolysis	R00209	1.2.4.1
g6p -> glc-D + pi	G6PPer	Glycolysis	R00303	3.1.3.9
atp + rbl-D -> adp + ru5p-D	RBK_D	Pentose phosphate		2.7.1.47
atp + rib-D <=> adp + r5p	RBK	Pentose phosphate	R01051	2.7.1.15
rib-D + nadh <=> rbt + nad	RBT	Pentose phosphate
atp + glyc-R -> 2pg + adp	GLYCK2	Glycolysis	R08572	2.7.1.31
atp + glyc-R -> 3pg + adp	GLYPT	Aminoacid Metabolism	R01514	2.7.1.31
3pg + nad <=> 3php + nadh	PGCD	Aminoacid Metabolism	R01513	1.1.1.95
3php + glu -> akg + pser-L	PSERT	Aminoacid Metabolism	R04173	2.6.1.52
pser-L -> pi + ser-L	PSP_L	Aminoacid Metabolism	R00582	3.1.3.3
ser-L <=> gly	GHMT2r	Aminoacid Metabolism	R00945	2.1.2.1
ser-L -> pyr	SERD_L	Aminoacid Metabolism	R00220	4.3.1.17
pyr + ser-L + nadph -> ala-L + glyc-R + nadp	SPTix +HPYRRy	Aminoacid Metabolism	R00585	2.6.1.51
arg-L + gly <=> gudac + orn	GLYAMDTRc	Aminoacid Metabolism	R00565	2.1.4.1
amet + gudac <=> ahcys + creat	GACMTRc	Aminoacid Metabolism	R01883	2.1.1.2
arg-L -> orn + urea	ARGN	Aminoacid Metabolism	R00551	3.5.3.1
akg + ala-L <=> glu + pyr	ALATA_L	Aminoacid Metabolism	R00258	2.6.1.2
akg + orn <=> glu + glu5sa	ORNTArm	Aminoacid Metabolism	R00667	2.6.1.13
nadh + glu <=> glu5sa + nad	G5SAor	Aminoacid Metabolism	R00245	1.5.1.12
nadph + atp + glu -> glu5sa + adp + nadp	GLU5Km+G5SDm	Aminoacid Metabolism	R03313	1.2.1.41
glu5sa + nadh -> pro-L + nad	P5CR	Aminoacid Metabolism	R01251	1.5.1.12, 1.5.1.2
glu5sa + nadph -> pro-L + nadp	P5CRx	Aminoacid Metabolism	R01251	1.5.1.12, 1.5.1.2
nad + pro-L -> glu5sa + nadh	PRO1x	Aminoacid Metabolism	R01248	1.5.1.2
arg-L -> agm	ARGDCm	Aminoacid Metabolism	R00566	4.1.1.19
orn -> ptrc	ORNDC	Aminoacid Metabolism	R00670	4.1.1.17
agm -> ptrc + urea	AGMTm	Aminoacid Metabolism	R01157	3.5.3.11
ptrc + nad -> 4abut + nadh	PTRCOX1+ABUTD	Aminoacid Metabolism	R01992	1.2.1.19
4abut + akg <=> glu + succ	ABTArm	Aminoacid Metabolism		2.6.1.19
pro-L + nad + nadp + 2*akg -> succ + glu + pyr + nadh + nadph	POX+OTHER	Aminoacid Metabolism	R01252
akg + asp-L <=> glu + oaa	ASPTA	Aminoacid Metabolism	R00355	2.6.1.1
asp-L -> fum	ASPFUM	Aminoacid Metabolism		4.3.1.1
atp + glu -> adp + gln + pi	GLNS	Aminoacid Metabolism	R00253	6.3.1.2
gln -> glu	GLUNm	Aminoacid Metabolism	R00256	3.5.1.2
asp-L + atp + gln -> amp + asn-L + glu + ppi	ASNS1	Aminoacid Metabolism	R00578	6.3.5.4
5oxpro + atp -> adp + glu + pi	OPAHir	Gluthatione metabolism	R00251	3.5.2.9
atp + cys-L + glu -> adp + glucys + pi	GLUCYS	Gluthatione metabolism	R00894	6.3.2.2
atp + glucys + gly -> adp + gthrd + pi	GTHS	Gluthatione metabolism	R00497	6.3.2.3
glucys -> 5oxpro + cys-L	GLC5C	Gluthatione metabolism	R02743	2.3.2.4
gthrd -> cgly +glu	DESGTH	Gluthatione metabolism	R00494	2.3.2.2
cgly -> cys-L + gly	AMPTASECG	Gluthatione metabolism	R00899	3.4.11.1
gln + f6p -> glu + gam6p	GF6PTA	Aminosugar metabolism	R00820	2.6.1.16
gam6p -> f6p	G6PDA	Aminosugar metabolism	R00765	3.5.99.6
accoa + gam6p -> acgam6p	ACGAM6PSi	Aminosugar metabolism		2.3.1.4
acgam6p -> gam6p	AGDC	Aminosugar metabolism	R02059	3.5.1.25

## Sheet: TableS6
idx	name	reaction	sd_normal	sd_disease	k_lfc	v_lfc	ci_low	ci_high	pval	corr_pval	pathway	reaction_id
129	GLYCK2	1*atp + 1*glyc-R -> 1*2pg + 1*adp	0.261298	0.32878	-4.31032	4.31032	-4.67028	-3.95037	1.68157e-09	8.62504e-08	Glycolysis	NA
130	GLYPT	1*atp + 1*glyc-R -> 1*3pg + 1*adp	0.261298	0.32878	-4.31032	4.31032	-4.67028	-3.95037	1.68157e-09	8.62504e-08	Aminoacid Metabolism	NA
102	EX_arg-L	1*arg-L ->	0.163056	0.21411	-2.68293	2.68293	-2.91738	-2.44848	2.45029e-09	8.62504e-08	Exchange	R03313
143	ARGN	1*arg-L -> 1*orn + 1*urea	0.163056	0.21411	-2.68293	2.68293	-2.91738	-2.44848	2.45029e-09	8.62504e-08	Aminoacid Metabolism	NA
154	ARGDCm	1*arg-L -> 1*agm	0.163056	0.21411	-2.68293	2.68293	-2.91738	-2.44848	2.45029e-09	8.62504e-08	Aminoacid Metabolism	NA
166	ASNS1	1*asp-L + 1*atp + 1*gln -> 1*amp + 1*asn-L + 1*glu + 1*ppi	0.362586	0.324368	-3.34572	3.34572	-3.70084	-2.99059	1.22444e-08	3.07859e-07	Aminoacid Metabolism	NA
110	EX_pro-L	1*pro-L ->	0.195487	0.140045	-1.44589	1.44589	-1.5993	-1.29248	1.22031e-08	3.07859e-07	Exchange	R01252
139	GLYAMDTRc	1*arg-L + 1*gly -> 1*gudac + 1*orn	0.295967	0.325795	-3.19641	3.19641	-3.55309	-2.83972	1.84972e-08	4.06939e-07	Aminoacid Metabolism	NA
131	PGCD	1*3pg + 1*nad -> 1*3php + 1*nadh	0.939058	1.11467	-9.89401	9.89401	-11.1142	-8.67379	4.20976e-08	7.40918e-07	Aminoacid Metabolism	NA
153	PRO1x	1*nad + 1*pro-L -> 1*glu5sa + 1*nadh	0.218611	0.6027	-5.40359	5.40359	-6.06338	-4.74381	3.87805e-08	7.40918e-07	Aminoacid Metabolism	NA
140	GLYAMDTRc	1*gudac + 1*orn -> 1*arg-L + 1*gly	0.275016	0.263482	-2.17904	2.17904	-2.46752	-1.89056	7.52487e-08	1.01875e-06	Aminoacid Metabolism	NA
112	EX_orn	1*orn ->	0.275016	0.263482	-2.17904	2.17904	-2.46752	-1.89056	7.52487e-08	1.01875e-06	Exchange	R00355
155	ORNDC	1*orn -> 1*ptrc	0.275016	0.263482	-2.17904	2.17904	-2.46752	-1.89056	7.52487e-08	1.01875e-06	Aminoacid Metabolism	NA
8	GAPDH	1*g3p + 1*nad + 1*pi -> 1*13dpg + 1*nadh	0.669786	0.599543	-4.74572	4.74572	-5.40205	-4.08939	1.07504e-07	1.35148e-06	Glycolysis	R01061
78	EX_gln	1*gln ->	0.424975	0.381992	-2.7204	2.7204	-3.13859	-2.3022	2.54131e-07	2.79544e-06	Exchange	R00303
165	GLUNm	1*gln -> 1*glu	0.424975	0.381992	-2.7204	2.7204	-3.13859	-2.3022	2.54131e-07	2.79544e-06	Aminoacid Metabolism	NA
135	GHMT2r	1*ser-L -> 1*gly	0.378738	0.332245	-2.30377	2.30377	-2.66752	-1.94003	3.15581e-07	3.08568e-06	Aminoacid Metabolism	NA
137	SERD_L	1*ser-L -> 1*pyr	0.378738	0.332245	-2.30377	2.30377	-2.66752	-1.94003	3.15581e-07	3.08568e-06	Aminoacid Metabolism	NA
5	ENO	1*pep -> 1*2pg	0.900644	0.972581	-6.24644	6.24644	-7.31112	-5.18176	5.85212e-07	4.96443e-06	Glycolysis	R00658
66	PCK	1*pep + 1*gdp -> 1*oaa + 1*gtp	0.900644	0.972581	-6.24644	6.24644	-7.31112	-5.18176	5.85212e-07	4.96443e-06	TCA cycle	R00431
14	PGK	1*3pg + 1*atp -> 1*13dpg + 1*adp	1.08107	0.936214	-5.93631	5.93631	-6.96118	-4.91144	6.48761e-07	4.96443e-06	Glycolysis	R01512
17	PGM	1*3pg -> 1*2pg	1.08107	0.936214	-5.93631	5.93631	-6.96118	-4.91144	6.48761e-07	4.96443e-06	Glycolysis	R01518
146	ORNTArm	1*akg + 1*orn -> 1*glu + 1*glu5sa	0.275016	0.606054	-3.85821	3.85821	-4.52167	-3.19475	6.28375e-07	4.96443e-06	Aminoacid Metabolism	NA
86	EX_nad	1*nad ->	0.396349	0.635415	-3.9577	3.9577	-4.6533	-3.2621	7.48952e-07	5.06983e-06	Exchange	R00582
149	G5SAor	1*glu5sa + 1*nad -> 1*nadh + 1*glu	0.396349	0.635415	-3.9577	3.9577	-4.6533	-3.2621	7.48952e-07	5.06983e-06	Aminoacid Metabolism	NA
49	ICDH3	1*nad + 1*icit -> 1*nadh + 1*akg	0.396349	0.635415	-3.9577	3.9577	-4.6533	-3.2621	7.48952e-07	5.06983e-06	TCA cycle	R00709
60	SUCL+OGDH	1*akg + 1*nad + 1*gdp + 1*pi -> 1*succ + 1*gtp + 1*nadh	0.669786	1.03705	-6.42489	6.42489	-7.56015	-5.28964	7.8165e-07	5.0952e-06	TCA cycle	R00432
144	ALATA_L	1*akg + 1*ala-L -> 1*glu + 1*pyr	0.327431	0.64263	-3.94413	3.94413	-4.64763	-3.24064	8.42862e-07	5.29799e-06	Aminoacid Metabolism	NA
20	PYK	1*adp + 1*pep -> 1*atp + 1*pyr	1.07455	1.16031	-7.08631	7.08631	-8.35649	-5.81613	8.76745e-07	5.32094e-06	Glycolysis	R00200
68	GLUDx	1*glu + 1*nad -> 1*akg + 1*nadh	0.456174	0.683452	-3.9007	3.9007	-4.64888	-3.15252	1.50628e-06	8.83682e-06	TCA cycle	R00243
58	SUCL+OGDH	1*akg + 1*nad + 1*adp + 1*pi -> 1*succ + 1*atp + 1*nadh	0.939205	1.31713	-7.26476	7.26476	-8.70661	-5.82292	1.97608e-06	1.12191e-05	TCA cycle	R00405
7	FBA	1*dhap + 1*g3p -> 1*fdp	1.4244	1.04425	5.59266	-5.59266	4.44953	6.73579	2.49496e-06	1.33065e-05	Glycolysis	R01068
21	TPI	1*dhap -> 1*g3p	1.4244	1.04425	5.59266	-5.59266	4.44953	6.73579	2.49496e-06	1.33065e-05	Glycolysis	R01015
27	PGD	1*nadp + 1*6pgc -> 1*nadph + 1*ru5p-D	1.07689	1.06328	-5.39833	5.39833	-6.5623	-4.23437	3.80205e-06	1.96812e-05	Pentose phosphate	R01528
122	PDH	1*nad + 1*pyr -> 1*nadh + 1*accoa	0.880078	1.11929	-5.51801	5.51801	-6.74328	-4.29273	4.7884e-06	2.40788e-05	Glycolysis	R00820
157	PTRCOX1+ABUTD	1*ptrc + 1*nad -> 1*4abut + 1*nadh	1.16204	1.10446	-5.18287	5.18287	-6.39191	-3.97382	7.03658e-06	3.44011e-05	Aminoacid Metabolism	NA
138	SPTix +HPYRRy	1*pyr + 1*ser-L + 1*nadph -> 1*ala-L + 1*glyc-R + 1*nadp	0.899955	0.930768	-3.86408	3.86408	-4.88299	-2.84517	1.80842e-05	8.60221e-05	Aminoacid Metabolism	NA
134	PSP_L	1*pser-L -> 1*pi + 1*ser-L	0.519086	0.460315	-1.75266	1.75266	-2.25659	-1.24873	3.47944e-05	0.000161153	Aminoacid Metabolism	NA
23	LDH	1*nad + 1*lac-L -> 1*nadh + 1*pyr	0.831168	1.11859	-4.16448	4.16448	-5.389	-2.93997	4.11421e-05	0.000185667	Glycolysis	R00703
34	RPE	1*ru5p-D -> 1*xu5p-D	0.263821	0.344341	1.25373	-1.25373	0.876744	1.63071	4.85985e-05	0.000203651	Pentose phosphate	R01529
37	RPI	1*ru5p-D -> 1*r5p	0.263821	0.344341	1.25373	-1.25373	0.876744	1.63071	4.85985e-05	0.000203651	Pentose phosphate	R01056
28	PGD	1*nadph + 1*ru5p-D -> 1*nadp + 1*6pgc	0.263821	0.344341	1.25373	-1.25373	0.876744	1.63071	4.85985e-05	0.000203651	Pentose phosphate	R01528
118	EX_acgam6p	1*acgam6p ->	0.471314	0.819251	-2.71154	2.71154	-3.60837	-1.8147	9.78003e-05	0.000382508	Exchange	R00497
176	AGDC	1*acgam6p -> 1*gam6p	0.471314	0.819251	-2.71154	2.71154	-3.60837	-1.8147	9.78003e-05	0.000382508	Aminosugar metabolism	NA
72	HA	1*pi + 1*adp -> 1*atp	0.61774	0.491453	-1.62789	1.62789	-2.1659	-1.08988	9.72626e-05	0.000382508	Oxidative Phosphorylation	R00086
53	MDH	1*nad + 1*mal-L -> 1*nadh + 1*oaa	1.14944	1.03447	-3.39912	3.39912	-4.53155	-2.26668	0.000103076	0.000385986	TCA cycle	R00342
61	ME1	1*mal-L + 1*nad -> 1*pyr + 1*nadh	1.14944	1.03447	-3.39912	3.39912	-4.53155	-2.26668	0.000103076	0.000385986	TCA cycle	R00214
160	POX+OTHER	1*pro-L + 1*nad + 1*nadp + 2*akg -> 1*succ + 1*glu + 1*pyr + 1*nadh + 1*nadph	0.578142	3.22069	-10.167	10.167	-13.6927	-6.6414	0.000137525	0.000485489	Aminoacid Metabolism	NA
85	EX_amp	1*amp ->	0.970758	1.2513	3.94851	-3.94851	2.57873	5.31829	0.000137923	0.000485489	Exchange	R04173
33	PRPS	1*amp + 1*prpp -> 1*atp + 1*r5p	0.970758	1.2513	3.94851	-3.94851	2.57873	5.31829	0.000137923	0.000485489	Pentose phosphate	R01049
128	RBT	1*rbt + 1*nad -> 1*rib-D + 1*nadh	0.651696	1.01838	-3.03245	3.03245	-4.14726	-1.91763	0.000208155	0.000704524	Pentose phosphate	NA
4	ENO	1*2pg -> 1*pep	2.37302	2.02943	-5.66459	5.66459	-7.88618	-3.443	0.000326436	0.00106394	Glycolysis	R00658
16	PGM	1*2pg -> 1*3pg	2.37302	2.02943	-5.66459	5.66459	-7.88618	-3.443	0.000326436	0.00106394	Glycolysis	R01518
52	ICDH1	1*akg + 1*nadph -> 1*icit + 1*nadp	0	0.615552	-1.67917	1.67917	-2.35303	-1.00532	0.0003821	0.00120089	TCA cycle	R00267
71	GLUDy	1*akg + 1*nadph -> 1*glu + 1*nadp	0	0.615552	-1.67917	1.67917	-2.35303	-1.00532	0.0003821	0.00120089	TCA cycle	R00248
161	ASPTA	1*akg + 1*asp-L -> 1*glu + 1*oaa	0.517265	0.869988	-2.30449	2.30449	-3.25687	-1.35212	0.000466442	0.00141541	Aminoacid Metabolism	NA
145	ALATA_L	1*glu + 1*pyr -> 1*akg + 1*ala-L	0.444453	0.567414	-1.50331	1.50331	-2.12447	-0.882142	0.000465903	0.00141541	Aminoacid Metabolism	NA
50	ICDH3	1*nadh + 1*akg -> 1*nad + 1*icit	0.579183	0.758747	-1.71841	1.71841	-2.54901	-0.887805	0.00129873	0.00380961	TCA cycle	R00709
69	GLUDx	1*akg + 1*nadh -> 1*glu + 1*nad	0.579183	0.758747	-1.71841	1.71841	-2.54901	-0.887805	0.00129873	0.00380961	TCA cycle	R00243
64	ME2	1*pyr + 1*nadph -> 1*mal-L + 1*nadp	0.68029	0.717692	-1.5603	1.5603	-2.34597	-0.774641	0.00167678	0.00475989	TCA cycle	R00216
67	PC	1*pyr + 1*atp -> 1*oaa + 1*adp + 1*pi	0.68029	0.717692	-1.5603	1.5603	-2.34597	-0.774641	0.00167678	0.00475989	TCA cycle	R00344
172	AMPTASECG	1*cgly -> 1*cys-L + 1*gly	0.679565	1.00952	-1.8587	1.8587	-2.96382	-0.753584	0.00447722	0.0121229	Gluthatione metabolism	NA
74	GPX	2*gthrd -> 1*gthox	2.00397	1.9473	-2.91968	2.91968	-5.05136	-0.78801	0.0131495	0.0330633	Gluthatione metabolism	R00274
95	EX_gthrd	1*gthrd ->	1.00198	0.973648	-1.45984	1.45984	-2.52569	-0.393994	0.0131502	0.0330633	Exchange	R00551
171	DESGTH	1*gthrd -> 1*cgly + 1*glu	1.00198	0.973648	-1.45984	1.45984	-2.52569	-0.393994	0.0131502	0.0330633	Gluthatione metabolism	NA
121	HEX1	1*atp + 1*glc-D -> 1*adp + 1*g6p	1.25144	1.59041	-2.36023	2.36023	-4.10123	-0.619224	0.0138194	0.0335525	Glycolysis	R00899
100	EX_glc	1*glc-D ->	1.25144	1.59041	-2.36023	2.36023	-4.10123	-0.619224	0.0138194	0.0335525	Exchange	R00245
24	LDH	1*nadh + 1*pyr -> 1*nad + 1*lac-L	0.838989	1.08246	-1.59954	1.59954	-2.7845	-0.414584	0.0141073	0.0335525	Glycolysis	R00703
62	ME1	1*pyr + 1*nadh -> 1*mal-L + 1*nad	0.838989	1.08246	-1.59954	1.59954	-2.7845	-0.414584	0.0141073	0.0335525	TCA cycle	R00214
158	ABTArm	1*4abut + 1*akg -> 1*glu + 1*succ	0.417982	1.1149	-1.489	1.489	-2.70947	-0.268534	0.0224744	0.0494437	Aminoacid Metabolism	NA

## Sheet: TableS7
idx	name	reaction	sd_normal	sd_disease	k_lfc	v_lfc	ci_low	ci_high	pval	corr_pval	pathway	reaction_id
46	Csm	1*oaa + 1*accoa -> 1*cit	0	0.425982	-2.56825	2.56825	-3.03464	-2.10186	9.73453e-07	8.56639e-05	TCA cycle	R00351
175	ACGAM6PSi	1*accoa + 1*gam6p -> 1*acgam6p	0	0.425982	-2.56825	2.56825	-3.03464	-2.10186	9.73453e-07	8.56639e-05	Aminosugar metabolism	NA
166	ASNS1	1*asp-L + 1*atp + 1*gln -> 1*amp + 1*asn-L + 1*glu + 1*ppi	0.538968	0.671567	-2.99877	2.99877	-3.73397	-2.26356	1.03445e-05	0.000303308	Aminoacid Metabolism	NA
120	EX_glu	1*glu ->	0.217256	0.255267	-1.11773	1.11773	-1.39729	-0.838177	1.20634e-05	0.000303308	Exchange	R00494
133	PSERT	1*3php + 1*glu -> 1*akg + 1*pser-L	0.217256	0.255267	-1.11773	1.11773	-1.39729	-0.838177	1.20634e-05	0.000303308	Aminoacid Metabolism	NA
147	ORNTArm	1*glu + 1*glu5sa -> 1*akg + 1*orn	0.217256	0.255267	-1.11773	1.11773	-1.39729	-0.838177	1.20634e-05	0.000303308	Aminoacid Metabolism	NA
162	ASPTA	1*glu + 1*oaa -> 1*akg + 1*asp-L	0.217256	0.255267	-1.11773	1.11773	-1.39729	-0.838177	1.20634e-05	0.000303308	Aminoacid Metabolism	NA
100	EX_glc	1*glc-D ->	1.33104	1.16375	4.53731	-4.53731	3.26333	5.81129	2.91121e-05	0.000640467	Exchange	R00245
72	HA	1*pi + 1*adp -> 1*atp	1.17428	1.02672	-3.42362	3.42362	-4.5476	-2.29965	9.26689e-05	0.00181219	Oxidative Phosphorylation	R00086
66	PCK	1*pep + 1*gdp -> 1*oaa + 1*gtp	2.20519	2.13251	6.14425	-6.14425	3.80978	8.47871	0.000262115	0.00304382	TCA cycle	R00431
5	ENO	1*pep -> 1*2pg	2.20519	2.13251	6.14425	-6.14425	3.80978	8.47871	0.000262115	0.00304382	Glycolysis	R00658
121	HEX1	1*atp + 1*glc-D -> 1*adp + 1*g6p	1.33104	1.40914	4.12848	-4.12848	2.58588	5.67107	0.000233276	0.00304382	Glycolysis	R00899
118	EX_acgam6p	1*acgam6p ->	0.323583	1.18992	3.40182	-3.40182	2.0992	4.70444	0.000276711	0.00304382	Exchange	R00497
176	AGDC	1*acgam6p -> 1*gam6p	0.323583	1.18992	3.40182	-3.40182	2.0992	4.70444	0.000276711	0.00304382	Aminosugar metabolism	NA
15	PGK	1*13dpg + 1*adp -> 1*3pg + 1*atp	0.978877	1.12293	-3.29862	3.29862	-4.52791	-2.06932	0.000229037	0.00304382	Glycolysis	R01512
126	RBK	1*adp + 1*r5p -> 1*atp + 1*rib-D	1.19444	1.03388	-3.08425	3.08425	-4.21606	-1.95244	0.000205533	0.00304382	Pentose phosphate	NA
70	GLUDy	1*glu + 1*nadp -> 1*akg + 1*nadph	0.477646	0.525507	-1.38604	1.38604	-1.96137	-0.810715	0.000480472	0.00497429	TCA cycle	R00248
17	PGM	1*3pg -> 1*2pg	1.9751	2.17508	5.31239	-5.31239	2.93134	7.69345	0.000799755	0.00781983	Glycolysis	R01518
131	PGCD	1*3pg + 1*nad -> 1*3php + 1*nadh	1.94612	2.09177	4.87093	-4.87093	2.58107	7.1608	0.00108858	0.0100836	Aminoacid Metabolism	NA
58	SUCL+OGDH	1*akg + 1*nad + 1*adp + 1*pi -> 1*succ + 1*atp + 1*nadh	3.56268	2.64488	-5.76039	5.76039	-8.65573	-2.86504	0.00165833	0.0116746	TCA cycle	R00405
159	ABTArm	1*glu + 1*succ -> 1*4abut + 1*akg	1.13604	0.95058	-2.10136	2.10136	-3.14199	-1.06074	0.00151205	0.0116746	Aminoacid Metabolism	NA
164	GLNS	1*atp + 1*glu -> 1*adp + 1*gln + 1*pi	0.217256	0.699959	-1.52656	1.52656	-2.29285	-0.760282	0.0016448	0.0116746	Aminoacid Metabolism	NA
150	GLU5Km+G5SDm	1*nadph + 1*atp + 1*glu -> 1*glu5sa + 1*adp + 1*nadp	0.217256	0.699959	-1.52656	1.52656	-2.29285	-0.760282	0.0016448	0.0116746	Aminoacid Metabolism	NA
163	ASPFUM	1*asp-L -> 1*fum	0.774784	0.601643	-1.3241	1.3241	-1.98277	-0.665438	0.00155491	0.0116746	Aminoacid Metabolism	NA
33	PRPS	1*amp + 1*prpp -> 1*atp + 1*r5p	0.770817	1.63685	-3.41867	3.41867	-5.21054	-1.6268	0.00214343	0.013972	Pentose phosphate	R01049
145	ALATA_L	1*glu + 1*pyr -> 1*akg + 1*ala-L	0.849386	0.937621	-1.96033	1.96033	-2.98677	-0.933892	0.00213016	0.013972	Aminoacid Metabolism	NA
68	GLUDx	1*glu + 1*nad -> 1*akg + 1*nadh	0.788905	0.7681	-1.55919	1.55919	-2.40006	-0.718318	0.00254392	0.015439	TCA cycle	R00243
97	EX_lac	1*lac-L ->	0.686583	0.512487	-1.04348	1.04348	-1.60456	-0.482407	0.00249905	0.015439	Exchange	R00258
146	ORNTArm	1*akg + 1*orn -> 1*glu + 1*glu5sa	2.12597	1.33485	-2.66582	2.66582	-4.12709	-1.20455	0.00280186	0.0164376	Aminoacid Metabolism	NA
161	ASPTA	1*akg + 1*asp-L -> 1*glu + 1*oaa	2.55006	1.65995	-3.21941	3.21941	-5.03656	-1.40225	0.00332602	0.0167251	Aminoacid Metabolism	NA
129	GLYCK2	1*atp + 1*glyc-R -> 1*2pg + 1*adp	0.783682	0.883334	1.71841	-1.71841	0.751392	2.68542	0.00326827	0.0167251	Glycolysis	NA
130	GLYPT	1*atp + 1*glyc-R -> 1*3pg + 1*adp	0.783682	0.883334	1.71841	-1.71841	0.751392	2.68542	0.00326827	0.0167251	Aminoacid Metabolism	NA
78	EX_gln	1*gln ->	0.694135	0.648727	-1.26583	1.26583	-1.97603	-0.555628	0.0032118	0.0167251	Exchange	R00303
165	GLUNm	1*gln -> 1*glu	0.694135	0.648727	-1.26583	1.26583	-1.97603	-0.555628	0.0032118	0.0167251	Aminoacid Metabolism	NA
14	PGK	1*3pg + 1*atp -> 1*13dpg + 1*adp	1.9751	2.54087	4.90356	-4.90356	2.12208	7.68504	0.00342284	0.0167339	Glycolysis	R01512
167	OPAHir	1*5oxpro + 1*atp -> 1*adp + 1*glu + 1*pi	0.547463	0.529117	-1.01611	1.01611	-1.59539	-0.436837	0.00352358	0.0167608	Gluthatione metabolism	NA
85	EX_amp	1*amp ->	0.770817	1.54331	-2.85741	2.85741	-4.54688	-1.16793	0.0043389	0.0199496	Exchange	R04173
134	PSP_L	1*pser-L -> 1*pi + 1*ser-L	1.38469	1.1222	2.07026	-2.07026	0.841768	3.29876	0.00442817	0.0199496	Aminoacid Metabolism	NA
116	EX_cys-L	1*cys-L ->	0.907152	0.969713	1.78146	-1.78146	0.719892	2.84303	0.00453401	0.0199496	Exchange	R00251
4	ENO	1*2pg -> 1*pep	2.995	2.99545	5.35406	-5.35406	2.07495	8.63317	0.0052813	0.0221312	Glycolysis	R00658
16	PGM	1*2pg -> 1*3pg	2.995	2.99545	5.35406	-5.35406	2.07495	8.63317	0.0052813	0.0221312	Glycolysis	R01518
144	ALATA_L	1*akg + 1*ala-L -> 1*glu + 1*pyr	2.0197	1.3066	-2.25306	2.25306	-3.68341	-0.822711	0.00642369	0.0262923	Aminoacid Metabolism	NA
18	PGMT	1*g1p -> 1*g6p	0.95913	1.11695	-1.89105	1.89105	-3.1138	-0.668306	0.00708623	0.0277151	Glycolysis	R08639
74	GPX	2*gthrd -> 1*gthox	2.64711	2.25951	-3.65907	3.65907	-6.13256	-1.18559	0.0089432	0.0327944	Gluthatione metabolism	R00274
95	EX_gthrd	1*gthrd ->	1.32356	1.12975	-1.82954	1.82954	-3.0663	-0.592776	0.00894393	0.0327944	Exchange	R00551
171	DESGTH	1*gthrd -> 1*cgly + 1*glu	1.32356	1.12975	-1.82954	1.82954	-3.0663	-0.592776	0.00894393	0.0327944	Gluthatione metabolism	NA
160	POX+OTHER	1*pro-L + 1*nad + 1*nadp + 2*akg -> 1*succ + 1*glu + 1*pyr + 1*nadh + 1*nadph	4.65519	3.28628	-5.08988	5.08988	-8.68736	-1.49241	0.0112089	0.0384694	Aminoacid Metabolism	NA
172	AMPTASECG	1*cgly -> 1*cys-L + 1*gly	1.3399	1.13048	-1.74606	1.74606	-2.98362	-0.50851	0.011366	0.0384694	Gluthatione metabolism	NA
104	EX_rbl-D	1*rbl-D ->	0.700073	0.742377	1.13663	-1.13663	0.323911	1.94934	0.0118719	0.0394235	Exchange	R01251

## Sheet: TableS8
idx	name	reaction	sd_normal	sd_disease	k_lfc	v_lfc	ci_low	ci_high	pval	corr_pval	pathway	reaction_id
102	EX_arg-L	1*arg-L ->	0.28733	0.288341	-1.85749	1.85749	-2.17308	-1.5419	5.67423e-07	3.32888e-05	Exchange	R03313
143	ARGN	1*arg-L -> 1*orn + 1*urea	0.28733	0.288341	-1.85749	1.85749	-2.17308	-1.5419	5.67423e-07	3.32888e-05	Aminoacid Metabolism	NA
154	ARGDCm	1*arg-L -> 1*agm	0.28733	0.288341	-1.85749	1.85749	-2.17308	-1.5419	5.67423e-07	3.32888e-05	Aminoacid Metabolism	NA
89	EX_pi	1*pi ->	0.174178	0.191226	-1.15272	1.15272	-1.3621	-0.943353	9.70016e-07	4.26807e-05	Exchange	R00220
110	EX_pro-L	1*pro-L ->	0.090406	0.215823	-1.16888	1.16888	-1.40515	-0.932611	2.2744e-06	8.00589e-05	Exchange	R01252
139	GLYAMDTRc	1*arg-L + 1*gly -> 1*gudac + 1*orn	0.49571	0.597166	-2.47197	2.47197	-3.12544	-1.8185	1.83764e-05	0.00053904	Aminoacid Metabolism	NA
78	EX_gln	1*gln ->	0.450734	0.518738	-1.94402	1.94402	-2.51168	-1.37636	3.89556e-05	0.000685618	Exchange	R00303
165	GLUNm	1*gln -> 1*glu	0.450734	0.518738	-1.94402	1.94402	-2.51168	-1.37636	3.89556e-05	0.000685618	Aminoacid Metabolism	NA
135	GHMT2r	1*ser-L -> 1*gly	0.29436	0.359958	-1.38	1.38	-1.77394	-0.986063	3.28737e-05	0.000685618	Aminoacid Metabolism	NA
137	SERD_L	1*ser-L -> 1*pyr	0.29436	0.359958	-1.38	1.38	-1.77394	-0.986063	3.28737e-05	0.000685618	Aminoacid Metabolism	NA
97	EX_lac	1*lac-L ->	0.67106	0.697687	2.45919	-2.45919	1.69574	3.22265	6.13948e-05	0.000982317	Exchange	R00258
166	ASNS1	1*asp-L + 1*atp + 1*gln -> 1*amp + 1*asn-L + 1*glu + 1*ppi	0.70693	0.719651	-2.44555	2.44555	-3.23304	-1.65806	8.02923e-05	0.00117762	Aminoacid Metabolism	NA
75	GTHO	1*gthox + 1*nadph -> 2*gthrd + 1*nadp	1.53004	1.20025	-4.00308	4.00308	-5.31644	-2.68972	9.20153e-05	0.00124575	Gluthatione metabolism	R00115
80	EX_nadp	1*nadp ->	0.218874	0.447552	1.38072	-1.38072	0.89095	1.8705	0.000161339	0.00189304	Exchange	R01051
51	ICDH1	1*icit + 1*nadp -> 1*akg + 1*nadph	0.218874	0.447552	1.38072	-1.38072	0.89095	1.8705	0.000161339	0.00189304	TCA cycle	R00267
63	ME2	1*mal-L + 1*nadp -> 1*pyr + 1*nadph	0.774538	0.710211	2.145	-2.145	1.36784	2.92216	0.000187474	0.00206221	TCA cycle	R00216
57	SUCL+OGDH	1*succ + 1*atp + 1*nadh -> 1*akg + 1*nad + 1*adp + 1*pi	0.544143	1.13639	3.2457	-3.2457	2.00221	4.48918	0.000277207	0.00286991	TCA cycle	R00405
32	PRPS	1*atp + 1*r5p -> 1*amp + 1*prpp	0.581064	0.632805	1.73289	-1.73289	1.04042	2.42535	0.000370569	0.00343264	Pentose phosphate	R01049
24	LDH	1*nadh + 1*pyr -> 1*nad + 1*lac-L	0.596143	1.17554	2.9791	-2.9791	1.69278	4.26542	0.000624549	0.00499639	Glycolysis	R00703
62	ME1	1*pyr + 1*nadh -> 1*mal-L + 1*nad	0.596143	1.17554	2.9791	-2.9791	1.69278	4.26542	0.000624549	0.00499639	TCA cycle	R00214
59	SUCL+OGDH	1*succ + 1*gtp + 1*nadh -> 1*akg + 1*nad + 1*gdp + 1*pi	0.276245	1.07295	2.75213	-2.75213	1.57807	3.9262	0.000576364	0.00499639	TCA cycle	R00432
134	PSP_L	1*pser-L -> 1*pi + 1*ser-L	0.772168	0.749028	-1.84787	1.84787	-2.6675	-1.02823	0.000745954	0.00557563	Aminoacid Metabolism	NA
129	GLYCK2	1*atp + 1*glyc-R -> 1*2pg + 1*adp	0.797531	0.539955	1.32	-1.32	0.72913	1.91088	0.000791992	0.00557563	Glycolysis	NA
130	GLYPT	1*atp + 1*glyc-R -> 1*3pg + 1*adp	0.797531	0.539955	1.32	-1.32	0.72913	1.91088	0.000791992	0.00557563	Aminoacid Metabolism	NA
74	GPX	2*gthrd -> 1*gthox	3.20701	2.99547	-6.92611	6.92611	-10.2038	-3.6484	0.00113439	0.00644069	Gluthatione metabolism	R00274
95	EX_gthrd	1*gthrd ->	1.6035	1.49773	-3.46305	3.46305	-5.10192	-1.82419	0.00113444	0.00644069	Exchange	R00551
171	DESGTH	1*gthrd -> 1*cgly + 1*glu	1.6035	1.49773	-3.46305	3.46305	-5.10192	-1.82419	0.00113444	0.00644069	Gluthatione metabolism	NA
118	EX_acgam6p	1*acgam6p ->	1.3643	0.99019	-2.31576	2.31576	-3.39927	-1.23225	0.00105479	0.00644069	Exchange	R00497
176	AGDC	1*acgam6p -> 1*gam6p	1.3643	0.99019	-2.31576	2.31576	-3.39927	-1.23225	0.00105479	0.00644069	Aminosugar metabolism	NA
153	PRO1x	1*nad + 1*pro-L -> 1*glu5sa + 1*nadh	0.223534	0.524967	-1.23355	1.23355	-1.80802	-0.65907	0.00102373	0.00644069	Aminoacid Metabolism	NA
23	LDH	1*nad + 1*lac-L -> 1*nadh + 1*pyr	0.663083	1.06323	2.39453	-2.39453	1.2311	3.55795	0.00134043	0.00674043	Glycolysis	R00703
9	GAPDH	1*13dpg + 1*nadh -> 1*g3p + 1*nad + 1*pi	0.550008	0.98282	2.04237	-2.04237	0.966928	3.11782	0.00220211	0.00842548	Glycolysis	R01061
54	MDH	1*nadh + 1*oaa -> 1*nad + 1*mal-L	0.550008	0.98282	2.04237	-2.04237	0.966928	3.11782	0.00220211	0.00842548	TCA cycle	R00342
73	ND	1*nadh -> 1*nad	0.550008	0.98282	2.04237	-2.04237	0.966928	3.11782	0.00220211	0.00842548	Oxidative Phosphorylation	R02163
132	PGCD	1*3php + 1*nadh -> 1*3pg + 1*nad	0.550008	0.98282	2.04237	-2.04237	0.966928	3.11782	0.00220211	0.00842548	Aminoacid Metabolism	NA
151	P5CR	1*glu5sa + 1*nadh -> 1*pro-L + 1*nad	0.550008	0.98282	2.04237	-2.04237	0.966928	3.11782	0.00220211	0.00842548	Aminoacid Metabolism	NA
31	PPM	1*r5p -> 1*r1p	0.362793	0.584338	1.23932	-1.23932	0.599886	1.87876	0.00194594	0.00842548	Pentose phosphate	R01057
36	RPI	1*r5p -> 1*ru5p-D	0.362793	0.584338	1.23932	-1.23932	0.599886	1.87876	0.00194594	0.00842548	Pentose phosphate	R01056
40	TKT	1*r5p + 1*xu5p-D -> 1*g3p + 1*s7p	0.362793	0.584338	1.23932	-1.23932	0.599886	1.87876	0.00194594	0.00842548	Pentose phosphate	R01641
116	EX_cys-L	1*cys-L ->	0.698307	0.961903	-1.91618	1.91618	-2.96873	-0.863619	0.00283452	0.0106144	Exchange	R00251
21	TPI	1*dhap -> 1*g3p	5.37655	3.55517	6.81619	-6.81619	2.92605	10.7063	0.00354359	0.012728	Glycolysis	R01015
7	FBA	1*dhap + 1*g3p -> 1*fdp	5.37655	3.55517	6.81619	-6.81619	2.92605	10.7063	0.00354359	0.012728	Glycolysis	R01068
8	GAPDH	1*g3p + 1*nad + 1*pi -> 1*13dpg + 1*nadh	0.312749	0.65599	-1.21739	1.21739	-1.93522	-0.499555	0.00426983	0.0150298	Glycolysis	R01061
27	PGD	1*nadp + 1*6pgc -> 1*nadph + 1*ru5p-D	0.549516	0.856569	1.58108	-1.58108	0.643782	2.51839	0.00440115	0.0151883	Pentose phosphate	R01528
126	RBK	1*adp + 1*r5p -> 1*atp + 1*rib-D	1.36923	1.08381	1.97005	-1.97005	0.784107	3.156	0.00479667	0.0162349	Pentose phosphate	NA
70	GLUDy	1*glu + 1*nadp -> 1*akg + 1*nadph	0.422754	0.571023	1.00503	-1.00503	0.380162	1.6299	0.00573317	0.0190384	TCA cycle	R00248
46	Csm	1*oaa + 1*accoa -> 1*cit	1.7645	1.15059	2.0028	-2.0028	0.743777	3.26182	0.00608782	0.019481	TCA cycle	R00351
175	ACGAM6PSi	1*accoa + 1*gam6p -> 1*acgam6p	1.7645	1.15059	2.0028	-2.0028	0.743777	3.26182	0.00608782	0.019481	Aminosugar metabolism	NA
33	PRPS	1*amp + 1*prpp -> 1*atp + 1*r5p	2.07905	1.50655	2.50001	-2.50001	0.851494	4.14852	0.00785635	0.0234359	Pentose phosphate	R01049
85	EX_amp	1*amp ->	2.07905	1.50655	2.50001	-2.50001	0.851494	4.14852	0.00785635	0.0234359	Exchange	R04173
18	PGMT	1*g1p -> 1*g6p	1.76406	1.45655	2.38785	-2.38785	0.794048	3.98166	0.00837124	0.0245556	Glycolysis	R08639
168	GLUCYS	1*atp + 1*cys-L + 1*glu -> 1*adp + 1*glucys + 1*pi	0.804739	1.10276	-1.79831	1.79831	-3.00499	-0.591629	0.00860461	0.0245732	Gluthatione metabolism	NA
148	G5SAor	1*nadh + 1*glu -> 1*glu5sa + 1*nad	0.430444	1.02322	1.66668	-1.66668	0.547026	2.78633	0.00865645	0.0245732	Aminoacid Metabolism	NA
25	G6PD	1*g6p + 1*nadp -> 1*6pgl + 1*nadph	1.08102	1.19996	1.83966	-1.83966	0.526613	3.1527	0.0117634	0.0309009	Pentose phosphate	R00835
10	PFK	1*atp + 1*f6p -> 1*adp + 1*fdp	1.11303	0.952811	1.40269	-1.40269	0.360078	2.4453	0.0143318	0.0370941	Glycolysis	R00756

## Sheet: TableS9
geoID	cell_line
GSM1203354	A549.Parental
GSM1203355	A549.Parental
GSM1203356	A549.Parental
GSM1203357	A549.EMT
GSM1203358	A549.EMT
GSM1203359	A549.EMT
GSM1203360	HCC827.Parental
GSM1203361	HCC827.Parental
GSM1203362	HCC827.Parental
GSM1203363	HCC827.EMT
GSM1203364	HCC827.EMT
GSM1203365	HCC827.EMT
GSM1203366	NCI-H358.Parental
GSM1203367	NCI-H358.Parental
GSM1203368	NCI-H358.Parental
GSM1203369	NCI-H358.EMT
GSM1203370	NCI-H358.EMT
GSM1203371	NCI-H358.EMT

[truncated: 3 more sheets: TableS10, TableS11, TableS12]
